# Supplementary material for: 2,2′-Bipyrimidine-1,1′-diium bis­(tri­iodide)–2,2′-bipyrimidine–water (1/2/2)
Source: Acta Crystallogr Sect E Struct Rep Online. 2011 Sep 3;67(Pt 10):o2558. doi: 10.1107/S1600536811034982 (PMC3201360; doi:10.1107/S1600536811034982)
Supplement: Supplementary file 1 [file e-67-o2558-sup1.cif]

##############################################################################
#                                                                            #
# This CIF contains the data in a paper accepted for publication in          #
# Acta Crystallographica Section E. It conforms to the requirements of       #
# Notes for Authors for Acta Crystallographica Section E, and has been       #
# peer reviewed under the auspices of the IUCr Commission on Journals.       #
#                                                                            #
# Full details of the Crystallographic Information File format               #
# are given in the paper "The Crystallographic Information File (CIF):       #
# a New Standard Archive File for Crystallography" by S. R. Hall, F. H.      #
# Allen and I. D. Brown [Acta Cryst. (1991), A47, 655-685].                  #
#                                                                            #
# The current version of the core CIF dictionary is obtainable from          #
# ftp://ftp.iucr.org/pub/cif_core.dic.                                       #
#                                                                            #
# Software is freely available for graphical display of the structure(s)     #
# in this CIF. For information consult the CIF software page                 #
# http://www.iucr.org/resources/cif/software.                                #
#                                                                            #
# This file may be used for bona fide research purposes within the           #
# scientific community so long as proper attribution is given to the journal # 
# article from which it was obtained.                                        #
#                                                                            #
##############################################################################
data_global
_audit_creation_method     SHELXL-97
_journal_date_recd_electronic     2011-08-16
_journal_date_accepted     2011-08-26
_journal_name_full     'Acta Crystallographica, Section E'
_journal_year     2011
_journal_volume     67
_journal_issue     10
_journal_page_first     o2558
_journal_page_last     o2558
_journal_paper_category     QO
_journal_coeditor_code     IM2310
_publ_contact_author_name     'Dr. Kwang Ha'
_publ_contact_author_address
; School of Applied Chemical Engineering,
  The Research Institute of Catalysis,
  Chonnam National University,
  Gwangju 500-757,
  Republic of Korea
;
_publ_contact_author_email     hakwang@chonnam.ac.kr
_publ_contact_author_fax     '82 62 530 1909'
_publ_contact_author_phone     '82 62 530 1901'
_publ_section_title
;
2,2'-Bipyrimidine-1,1'-diium bis(triiodide)--2,2'-bipyrimidine--water (1/2/2)
;
loop_
    _publ_author_name
    _publ_author_footnote
    _publ_author_address
    'Ha, Kwang' .
; School of Applied Chemical Engineering,
  The Research Institute of Catalysis,
  Chonnam National University,
  Gwangju 500-757,
  Republic of Korea
;
data_I
_chemical_name_systematic
;
2,2'-Bipyrimidine-1,1'-diium bis(triiodide)--2,2'-bipyrimidine--water (1/2/2)
;
_chemical_name_common     ?
_chemical_formula_moiety     'C8 H8 N4 2+, 2(I3 -), 2(C8 H6 N4), 2(H2 O)'
_chemical_formula_sum     'C24 H24 I6 N12 O2'
_chemical_formula_structural     ?
_chemical_formula_analytical     ?
_chemical_formula_iupac     'C8 H8 N4 2+, 2I3 -, 2C8 H6 N4, 2H2 O'
_chemical_formula_weight     1273.95
_chemical_melting_point     ?
_symmetry_cell_setting     triclinic
_symmetry_space_group_name_H-M     'P -1'
_symmetry_space_group_name_Hall     '-P 1'
loop_
    _symmetry_equiv_pos_as_xyz
    'x, y, z'
    '-x, -y, -z'
_cell_length_a     8.964(2)
_cell_length_b     9.013(2)
_cell_length_c     12.112(3)
_cell_angle_alpha     77.265(5)
_cell_angle_beta     76.881(5)
_cell_angle_gamma     76.287(4)
_cell_volume     911.3(4)
_cell_formula_units_Z     1
_cell_measurement_reflns_used     3632
_cell_measurement_theta_min     2.36
_cell_measurement_theta_max     25.94
_cell_measurement_temperature     200(2)
_exptl_crystal_description     'block'
_exptl_crystal_colour     'redbrown'
_exptl_crystal_size_max     0.35
_exptl_crystal_size_mid     0.21
_exptl_crystal_size_min     0.16
_exptl_crystal_density_diffrn     2.321
_exptl_crystal_density_meas     ?
_exptl_crystal_density_method     'not measured'
_exptl_crystal_F_000     586
_exptl_absorpt_coefficient_mu     5.154
_exptl_absorpt_correction_type     multi-scan
_exptl_absorpt_process_details     '(SADABS; Bruker, 2000)'
_exptl_absorpt_correction_T_min     0.769260
_exptl_absorpt_correction_T_max     1.000000
_exptl_special_details
;
;
_diffrn_ambient_temperature     200(2)
_diffrn_radiation_type     MoK\a
_diffrn_radiation_wavelength     0.71073
_diffrn_radiation_source     'fine-focus sealed tube'
_diffrn_radiation_monochromator     graphite
_diffrn_measurement_device_type     'Bruker SMART 1000 CCD'
_diffrn_measurement_method     '\f and \w'
_diffrn_detector_area_resol_mean     ?
_diffrn_reflns_number     5688
_diffrn_reflns_av_R_equivalents     0.0175
_diffrn_reflns_av_sigmaI/netI     0.0326
_diffrn_reflns_theta_min     2.36
_diffrn_reflns_theta_max     26.00
_diffrn_reflns_theta_full     26.00
_diffrn_measured_fraction_theta_max     0.977
_diffrn_measured_fraction_theta_full     0.977
_diffrn_reflns_limit_h_min     -10
_diffrn_reflns_limit_h_max     11
_diffrn_reflns_limit_k_min     -11
_diffrn_reflns_limit_k_max     11
_diffrn_reflns_limit_l_min     -13
_diffrn_reflns_limit_l_max     14
_diffrn_standards_number     0
_diffrn_standards_interval_count     0
_diffrn_standards_interval_time     0
_diffrn_standards_decay_%     0
_refine_special_details
;
Refinement of <i>F</i>^2^ against ALL reflections. The weighted <i>R</i>-factor
<i>wR</i> and goodness of fit <i>S</i> are based on <i>F</i>^2^, conventional
<i>R</i>-factors <i>R</i> are based on <i>F</i>, with <i>F</i> set to zero for
negative <i>F</i>^2^. The threshold expression of <i>F</i>^2^ >
\s(<i>F</i>^2^) is used only for calculating <i>R</i>-factors(gt) <i>etc</i>.
and is not relevant to the choice of reflections for refinement.
<i>R</i>-factors based on <i>F</i>^2^ are statistically about twice as large
as those based on <i>F</i>, and <i>R</i>- factors based on ALL data will be
even larger.
;
_reflns_number_total     3505
_reflns_number_gt     2993
_reflns_threshold_expression     I>2\s(I)
_refine_ls_structure_factor_coef     Fsqd
_refine_ls_matrix_type     full
_refine_ls_R_factor_all     0.0678
_refine_ls_R_factor_gt     0.0534
_refine_ls_wR_factor_gt     0.1159
_refine_ls_wR_factor_ref     0.1322
_refine_ls_goodness_of_fit_ref     1.306
_refine_ls_restrained_S_all     1.306
_refine_ls_number_reflns     3505
_refine_ls_number_parameters     202
_refine_ls_number_restraints     0
_refine_ls_hydrogen_treatment     constr
_refine_ls_weighting_scheme     calc
_refine_ls_weighting_details
        'calc w=1/[\s^2^(Fo^2^)+(0.0114P)^2^+14.2699P] where P=(Fo^2^+2Fc^2^)/3'
_atom_sites_solution_hydrogens     geom
_atom_sites_solution_primary     direct
_atom_sites_solution_secondary     difmap
_refine_ls_shift/su_max     0.000
_refine_ls_shift/su_mean     0.000
_refine_diff_density_max     1.293
_refine_diff_density_min     -1.673
_refine_ls_extinction_method     none
_refine_ls_extinction_coef     ?
loop_
    _atom_type_symbol
    _atom_type_description
    _atom_type_scat_dispersion_real
    _atom_type_scat_dispersion_imag
    _atom_type_scat_source
    'C' 'C' 0.0033 0.0016
                         'International Tables Vol C Tables 4.2.6.8 and 6.1.1.4'
    'H' 'H' 0.0000 0.0000
                         'International Tables Vol C Tables 4.2.6.8 and 6.1.1.4'
    'I' 'I' -0.4742 1.8119
                         'International Tables Vol C Tables 4.2.6.8 and 6.1.1.4'
    'N' 'N' 0.0061 0.0033
                         'International Tables Vol C Tables 4.2.6.8 and 6.1.1.4'
    'O' 'O' 0.0106 0.0060
                         'International Tables Vol C Tables 4.2.6.8 and 6.1.1.4'
_computing_data_collection     'SMART (Bruker, 2000)'
_computing_cell_refinement     'SAINT (Bruker, 2000)'
_computing_data_reduction     'SAINT (Bruker, 2000)'
_computing_structure_solution     'SHELXS97 (Sheldrick, 2008)'
_computing_structure_refinement     'SHELXL97 (Sheldrick, 2008)'
_computing_molecular_graphics
                              'ORTEP-3 (Farrugia, 1997) and PLATON (Spek, 2009)'
_computing_publication_material     'SHELXL97 (Sheldrick, 2008)'
loop_
    _atom_site_type_symbol
    _atom_site_label
    _atom_site_fract_x
    _atom_site_fract_y
    _atom_site_fract_z
    _atom_site_U_iso_or_equiv
    _atom_site_adp_type
    _atom_site_calc_flag
    _atom_site_refinement_flags
    _atom_site_occupancy
    _atom_site_symmetry_multiplicity
    _atom_site_disorder_assembly
    _atom_site_disorder_group
    I I1 1.0000 0.0000 0.0000 0.0408(3) Uani d S 1 2 . .
    I I2 0.74916(11) 0.26620(10) 0.03957(9) 0.0590(3) Uani d . 1 1 . .
    I I3 0.0000 0.5000 0.5000 0.0465(3) Uani d S 1 2 . .
    I I4 0.11198(10) 0.59729(11) 0.67614(7) 0.0543(3) Uani d . 1 1 . .
    N N1 0.3970(10) 0.1722(10) -0.0778(7) 0.0340(19) Uani d . 1 1 . .
    H H1N 0.4476 0.1641 -0.1482 0.041 Uiso calc R 1 1 . .
    N N2 0.3607(9) 0.0652(9) 0.1209(7) 0.0281(18) Uani d . 1 1 . .
    N N3 0.4427(9) 0.6152(9) 0.3680(7) 0.0273(17) Uani d . 1 1 . .
    N N4 0.4734(10) 0.3448(10) 0.4394(7) 0.0324(19) Uani d . 1 1 . .
    N N5 0.1907(9) 0.0208(9) 0.5125(7) 0.0293(18) Uani d . 1 1 . .
    N N6 -0.0604(10) 0.0811(10) 0.6308(7) 0.0327(19) Uani d . 1 1 . .
    C C1 0.2819(12) 0.2904(12) -0.0578(9) 0.033(2) Uani d . 1 1 . .
    H H1 0.2550 0.3689 -0.1207 0.040 Uiso calc R 1 1 . .
    C C2 0.1989(12) 0.3036(12) 0.0521(9) 0.035(2) Uani d . 1 1 . .
    H H2 0.1168 0.3895 0.0664 0.042 Uiso calc R 1 1 . .
    C C3 0.2421(12) 0.1847(12) 0.1401(9) 0.035(2) Uani d . 1 1 . .
    H H3 0.1859 0.1880 0.2165 0.042 Uiso calc R 1 1 . .
    C C4 0.4339(11) 0.0663(11) 0.0113(9) 0.028(2) Uani d . 1 1 . .
    C C5 0.4007(12) 0.5968(13) 0.2747(8) 0.033(2) Uani d . 1 1 . .
    H H5 0.3729 0.6850 0.2184 0.039 Uiso calc R 1 1 . .
    C C6 0.3968(13) 0.4517(14) 0.2580(9) 0.041(3) Uani d . 1 1 . .
    H H6 0.3698 0.4370 0.1903 0.049 Uiso calc R 1 1 . .
    C C7 0.4334(14) 0.3302(13) 0.3431(10) 0.042(3) Uani d . 1 1 . .
    H H7 0.4303 0.2292 0.3335 0.051 Uiso calc R 1 1 . .
    C C8 0.4744(11) 0.4879(11) 0.4473(8) 0.026(2) Uani d . 1 1 . .
    C C9 0.2583(12) 0.0653(12) 0.5860(9) 0.035(2) Uani d . 1 1 . .
    H H9 0.3679 0.0607 0.5701 0.042 Uiso calc R 1 1 . .
    C C10 0.1691(12) 0.1169(12) 0.6831(8) 0.033(2) Uani d . 1 1 . .
    H H10 0.2159 0.1437 0.7371 0.040 Uiso calc R 1 1 . .
    C C11 0.0077(13) 0.1291(13) 0.7005(8) 0.035(2) Uani d . 1 1 . .
    H H11 -0.0562 0.1729 0.7641 0.043 Uiso calc R 1 1 . .
    C C12 0.0361(12) 0.0280(11) 0.5389(8) 0.029(2) Uani d . 1 1 . .
    O O1 0.5739(8) 0.0741(8) 0.6568(6) 0.0321(16) Uani d . 1 1 . .
    H H1A 0.5705 0.1700 0.6472 0.048 Uiso d R 1 1 . .
    H H1B 0.6249 0.0175 0.7061 0.048 Uiso d R 1 1 . .
loop_
    _atom_site_aniso_label
    _atom_site_aniso_U_11
    _atom_site_aniso_U_22
    _atom_site_aniso_U_33
    _atom_site_aniso_U_12
    _atom_site_aniso_U_13
    _atom_site_aniso_U_23
    I1 0.0539(7) 0.0402(6) 0.0341(5) -0.0204(5) -0.0139(5) -0.0004(4)
    I2 0.0621(6) 0.0466(5) 0.0748(7) -0.0098(4) -0.0217(5) -0.0159(4)
    I3 0.0351(6) 0.0436(6) 0.0406(6) 0.0054(4) 0.0029(4) 0.0102(5)
    I4 0.0437(5) 0.0571(5) 0.0466(5) 0.0078(4) -0.0030(4) -0.0018(4)
    N1 0.035(5) 0.032(5) 0.031(5) -0.003(4) -0.007(4) 0.001(4)
    N2 0.029(4) 0.028(4) 0.023(4) -0.006(3) -0.002(3) 0.002(3)
    N3 0.022(4) 0.030(4) 0.027(4) 0.000(3) -0.005(3) -0.005(3)
    N4 0.041(5) 0.026(4) 0.033(5) -0.005(4) -0.013(4) -0.008(4)
    N5 0.024(4) 0.027(4) 0.031(4) -0.004(3) -0.004(3) 0.005(3)
    N6 0.027(4) 0.043(5) 0.023(4) -0.007(4) -0.006(3) 0.006(4)
    C1 0.038(6) 0.027(5) 0.030(5) -0.008(4) -0.014(4) 0.013(4)
    C2 0.033(5) 0.026(5) 0.043(6) 0.001(4) -0.009(5) -0.005(4)
    C3 0.035(6) 0.034(6) 0.036(6) -0.011(5) -0.001(4) -0.009(5)
    C4 0.027(5) 0.027(5) 0.034(5) -0.012(4) -0.013(4) 0.001(4)
    C5 0.036(6) 0.042(6) 0.024(5) -0.013(5) -0.013(4) 0.000(4)
    C6 0.044(7) 0.054(7) 0.030(6) -0.013(5) -0.009(5) -0.015(5)
    C7 0.050(7) 0.035(6) 0.046(7) -0.016(5) -0.009(5) -0.008(5)
    C8 0.027(5) 0.025(5) 0.022(5) -0.004(4) -0.005(4) 0.000(4)
    C9 0.031(5) 0.042(6) 0.037(6) -0.010(5) -0.019(5) 0.002(5)
    C10 0.038(6) 0.044(6) 0.021(5) -0.013(5) -0.013(4) 0.001(4)
    C11 0.040(6) 0.050(7) 0.016(5) -0.001(5) -0.009(4) -0.010(4)
    C12 0.042(6) 0.025(5) 0.016(4) -0.010(4) -0.009(4) 0.009(4)
    O1 0.042(4) 0.028(4) 0.025(4) -0.010(3) -0.011(3) 0.004(3)
_geom_special_details
;
All e.s.d.'s (except the e.s.d. in the dihedral angle between two l.s. planes)
are estimated using the full covariance matrix. The cell e.s.d.'s are taken
into account individually in the estimation of e.s.d.'s in distances, angles
and torsion angles; correlations between e.s.d.'s in cell parameters are only
used when they are defined by crystal symmetry. An approximate (isotropic)
treatment of cell e.s.d.'s is used for estimating e.s.d.'s involving l.s.
planes.
;
loop_
    _geom_bond_atom_site_label_1
    _geom_bond_atom_site_label_2
    _geom_bond_site_symmetry_2
    _geom_bond_distance
    _geom_bond_publ_flag
    I1 I2 . 2.9158(10) ?
    I1 I2 2_755 2.9158(10) ?
    I3 I4 . 2.9226(11) ?
    I3 I4 2_566 2.9226(11) ?
    N1 C1 . 1.319(13) ?
    N1 C4 . 1.320(12) ?
    N1 H1N . 0.8800 ?
    N2 C4 . 1.339(13) ?
    N2 C3 . 1.342(13) ?
    N3 C5 . 1.324(12) ?
    N3 C8 . 1.342(12) ?
    N4 C8 . 1.316(12) ?
    N4 C7 . 1.336(14) ?
    N5 C12 . 1.339(13) ?
    N5 C9 . 1.355(13) ?
    N6 C11 . 1.339(13) ?
    N6 C12 . 1.348(13) ?
    C1 C2 . 1.385(15) ?
    C1 H1 . 0.9500 ?
    C2 C3 . 1.386(15) ?
    C2 H2 . 0.9500 ?
    C3 H3 . 0.9500 ?
    C4 C4 2_655 1.49(2) ?
    C5 C6 . 1.376(15) ?
    C5 H5 . 0.9500 ?
    C6 C7 . 1.363(16) ?
    C6 H6 . 0.9500 ?
    C7 H7 . 0.9500 ?
    C8 C8 2_666 1.525(18) ?
    C9 C10 . 1.370(15) ?
    C9 H9 . 0.9500 ?
    C10 C11 . 1.395(15) ?
    C10 H10 . 0.9500 ?
    C11 H11 . 0.9500 ?
    C12 C12 2_556 1.484(19) ?
    O1 H1A . 0.8400 ?
    O1 H1B . 0.8400 ?
loop_
    _geom_angle_atom_site_label_1
    _geom_angle_atom_site_label_2
    _geom_angle_atom_site_label_3
    _geom_angle_site_symmetry_1
    _geom_angle_site_symmetry_3
    _geom_angle
    _geom_angle_publ_flag
    I2 I1 I2 . 2_755 180.00(3) ?
    I4 I3 I4 . 2_566 180.0 ?
    C1 N1 C4 . . 117.8(9) ?
    C1 N1 H1N . . 121.1 ?
    C4 N1 H1N . . 121.1 ?
    C4 N2 C3 . . 116.1(8) ?
    C5 N3 C8 . . 117.3(9) ?
    C8 N4 C7 . . 114.8(9) ?
    C12 N5 C9 . . 117.8(9) ?
    C11 N6 C12 . . 115.7(9) ?
    N1 C1 C2 . . 121.9(9) ?
    N1 C1 H1 . . 119.0 ?
    C2 C1 H1 . . 119.0 ?
    C1 C2 C3 . . 116.5(10) ?
    C1 C2 H2 . . 121.8 ?
    C3 C2 H2 . . 121.8 ?
    N2 C3 C2 . . 122.0(10) ?
    N2 C3 H3 . . 119.0 ?
    C2 C3 H3 . . 119.0 ?
    N1 C4 N2 . . 125.6(9) ?
    N1 C4 C4 . 2_655 117.7(11) ?
    N2 C4 C4 . 2_655 116.6(10) ?
    N3 C5 C6 . . 120.9(10) ?
    N3 C5 H5 . . 119.5 ?
    C6 C5 H5 . . 119.5 ?
    C7 C6 C5 . . 116.9(10) ?
    C7 C6 H6 . . 121.5 ?
    C5 C6 H6 . . 121.5 ?
    N4 C7 C6 . . 123.8(10) ?
    N4 C7 H7 . . 118.1 ?
    C6 C7 H7 . . 118.1 ?
    N4 C8 N3 . . 126.2(9) ?
    N4 C8 C8 . 2_666 117.6(10) ?
    N3 C8 C8 . 2_666 116.1(10) ?
    N5 C9 C10 . . 120.3(9) ?
    N5 C9 H9 . . 119.9 ?
    C10 C9 H9 . . 119.9 ?
    C9 C10 C11 . . 118.1(9) ?
    C9 C10 H10 . . 121.0 ?
    C11 C10 H10 . . 121.0 ?
    N6 C11 C10 . . 122.3(9) ?
    N6 C11 H11 . . 118.9 ?
    C10 C11 H11 . . 118.9 ?
    N5 C12 N6 . . 125.6(9) ?
    N5 C12 C12 . 2_556 117.6(11) ?
    N6 C12 C12 . 2_556 116.8(11) ?
    H1A O1 H1B . . 116.6 ?
loop_
    _geom_torsion_atom_site_label_1
    _geom_torsion_atom_site_label_2
    _geom_torsion_atom_site_label_3
    _geom_torsion_atom_site_label_4
    _geom_torsion_site_symmetry_1
    _geom_torsion_site_symmetry_2
    _geom_torsion_site_symmetry_3
    _geom_torsion_site_symmetry_4
    _geom_torsion
    _geom_torsion_publ_flag
    C4 N1 C1 C2 . . . . -1.3(15) ?
    N1 C1 C2 C3 . . . . -0.8(16) ?
    C4 N2 C3 C2 . . . . -0.8(14) ?
    C1 C2 C3 N2 . . . . 1.8(16) ?
    C1 N1 C4 N2 . . . . 2.5(15) ?
    C1 N1 C4 C4 . . . 2_655 -179.0(10) ?
    C3 N2 C4 N1 . . . . -1.5(14) ?
    C3 N2 C4 C4 . . . 2_655 -179.9(10) ?
    C8 N3 C5 C6 . . . . -2.8(15) ?
    N3 C5 C6 C7 . . . . 1.9(16) ?
    C8 N4 C7 C6 . . . . 0.4(16) ?
    C5 C6 C7 N4 . . . . -0.6(18) ?
    C7 N4 C8 N3 . . . . -1.5(15) ?
    C7 N4 C8 C8 . . . 2_666 -177.5(11) ?
    C5 N3 C8 N4 . . . . 2.7(15) ?
    C5 N3 C8 C8 . . . 2_666 178.8(10) ?
    C12 N5 C9 C10 . . . . -0.5(14) ?
    N5 C9 C10 C11 . . . . -3.0(15) ?
    C12 N6 C11 C10 . . . . -3.5(15) ?
    C9 C10 C11 N6 . . . . 5.2(16) ?
    C9 N5 C12 N6 . . . . 2.4(14) ?
    C9 N5 C12 C12 . . . 2_556 -177.1(10) ?
    C11 N6 C12 N5 . . . . -0.4(14) ?
    C11 N6 C12 C12 . . . 2_556 179.1(10) ?
loop_
    _geom_hbond_atom_site_label_D
    _geom_hbond_atom_site_label_H
    _geom_hbond_atom_site_label_A
    _geom_hbond_site_symmetry_A
    _geom_hbond_distance_DH
    _geom_hbond_distance_HA
    _geom_hbond_distance_DA
    _geom_hbond_angle_DHA
    O1 H1A N3 2_666 0.84 1.88 2.721(11) 177.6
    O1 H1B N2 2_656 0.84 2.09 2.837(10) 148.6
    N1 H1N O1 1_554 0.88 2.59 3.450(11) 165.6
