# Supplementary material for: 2,2′-Bipyrimidine-1,1′-diium bis­(tri­iodide)–2,2′-bipyrimidine–water (1/2/2)
Source: Acta Crystallogr Sect E Struct Rep Online. 2011 Sep 3;67(Pt 10):o2558. doi: 10.1107/S1600536811034982 (PMC3201360; doi:10.1107/S1600536811034982)
Supplement: Supplementary file 2 [file e-67-o2558-Isup2.hkl]

# 
# h,k,l, Fc-squared, Fo-squared, sigma(Fo-squared) and status flag 
# 
data_I
_shelx_title ' (C8H8N4)(I3)2.2(C8H6N4).2(H2O)' 
_shelx_refln_list_code          4 
_shelx_F_calc_maximum      253.44 
_exptl_crystal_F_000       586.00 
_reflns_d_resolution_high  0.8106 
 
loop_ 
 _symmetry_equiv_pos_as_xyz 
 'x, y, z' 
 '-x, -y, -z' 
 
_cell_length_a     8.9637 
_cell_length_b     9.0129 
_cell_length_c    12.1119 
_cell_angle_alpha  77.265 
_cell_angle_beta   76.881 
_cell_angle_gamma  76.287 
 
_shelx_F_squared_multiplier     1.000 
 
loop_ 
 _refln_index_h 
 _refln_index_k 
 _refln_index_l 
 _refln_F_squared_calc 
 _refln_F_squared_meas 
 _refln_F_squared_sigma 
 _refln_observed_status 
   1   0   0    11986.87    11776.55    169.59 o 
   2   0   0     2498.57     2703.98     57.49 o 
   4   0   0     4986.97     5686.96     86.48 o 
   5   0   0     1190.11     1343.18     52.99 o 
   6   0   0      754.39      728.60     32.35 o 
   7   0   0     2391.45     2385.69     65.39 o 
   8   0   0     3896.15     4108.07     95.06 o 
   9   0   0     1436.34     1486.63     85.45 o 
  10   0   0      251.26      211.95     43.55 o 
 -10   1   0      576.30      628.64     64.47 o 
  -9   1   0     1205.47     1142.29     78.93 o 
  -8   1   0      339.40      312.76     40.82 o 
  -7   1   0     1004.64     1121.02     67.08 o 
  -6   1   0     1545.13     1497.63     69.40 o 
  -5   1   0      377.91      417.77     33.06 o 
  -4   1   0      201.10      264.00     23.70 o 
  -3   1   0     4172.17     4223.95     96.33 o 
  -2   1   0     5150.99     5377.40    104.10 o 
  -1   1   0     8795.91     9185.34    146.29 o 
   0   1   0     1666.78     1661.62     19.92 o 
   1   1   0     4194.10     4483.06     52.76 o 
   2   1   0     1646.39     1469.28     37.76 o 
   3   1   0      713.35      856.29     32.32 o 
   4   1   0     4853.01     4986.57    106.31 o 
   5   1   0     8035.32     8499.44    165.68 o 
   6   1   0       52.39       75.24     17.41 o 
   7   1   0     3255.06     3351.12    164.35 o 
   8   1   0     1196.82     1257.64     49.69 o 
   9   1   0       65.08      136.39     22.84 o 
  10   1   0       48.19       29.48     21.89 o 
  -9   2   0      911.79      825.73     71.10 o 
  -8   2   0        0.56        6.12     15.48 o 
  -7   2   0       85.20       80.46     25.40 o 
  -6   2   0     1129.22     1263.51     68.95 o 
  -5   2   0      562.29      565.08     42.13 o 
  -4   2   0       71.60       87.89     18.65 o 
  -3   2   0     9473.15     9998.60    190.06 o 
  -2   2   0    56739.11    50143.40    699.23 o 
  -1   2   0    37456.20    33679.78    482.46 o 
   0   2   0     4803.94     5145.07     72.29 o 
   1   2   0      166.26      222.17     10.72 o 
   2   2   0    16938.88    16562.89    150.80 o 
   3   2   0      768.44      781.05     32.26 o 
   4   2   0      912.05      874.83     38.05 o 
   5   2   0     3979.09     4018.92    100.08 o 
   6   2   0    10353.83    10762.80    207.24 o 
   7   2   0     5419.62     5619.46    142.66 o 
   8   2   0      439.61      490.46     42.64 o 
   9   2   0      366.59      348.49     37.82 o 
  10   2   0      281.36      291.59     45.50 o 
  -9   3   0      199.36      165.74     43.72 o 
  -8   3   0       67.18       60.16     27.84 o 
  -7   3   0       27.26       36.34     20.92 o 
  -6   3   0      222.13      248.91     35.27 o 
  -5   3   0      465.56      579.59     47.17 o 
  -4   3   0      234.95      267.34     30.56 o 
  -3   3   0    17488.52    16965.99    300.68 o 
  -2   3   0     7164.23     6875.43    153.88 o 
  -1   3   0     1188.91     1235.78     54.26 o 
   0   3   0     4127.36     4277.60     73.51 o 
   1   3   0      596.92      657.08     14.30 o 
   2   3   0     2188.74     2364.24     31.60 o 
   3   3   0    12220.31    12070.26    110.30 o 
   4   3   0      586.74      614.21     20.01 o 
   5   3   0     2972.45     2964.15     61.26 o 
   6   3   0     2172.26     2085.10     74.96 o 
   7   3   0        3.69      157.23     23.81 o 
   8   3   0      123.42      198.56     29.31 o 
   9   3   0      190.68      144.00     20.70 o 
  10   3   0       61.61       41.96     18.99 o 
  -9   4   0       10.00      -18.20     18.20 o 
  -8   4   0       47.88      108.01     36.80 o 
  -7   4   0      101.84       65.15     28.63 o 
  -6   4   0       13.25       16.84     17.24 o 
  -5   4   0     1470.91     1579.61     84.99 o 
  -4   4   0    14764.30    15493.54    310.15 o 
  -3   4   0    12549.22    12652.63    260.99 o 
  -2   4   0      494.92      485.75     39.92 o 
  -1   4   0     2469.85     2362.14     88.11 o 
   0   4   0     3613.32     3715.20     75.81 o 
   1   4   0      859.97      775.28     31.52 o 
   2   4   0     2692.09     2911.36     70.22 o 
   3   4   0     1654.37     1642.50     27.85 o 
   4   4   0    17374.45    17896.95    160.65 o 
   5   4   0     8318.20     8444.55     94.72 o 
   6   4   0     2120.40     2127.39     43.29 o 
   7   4   0      347.32      394.73     20.10 o 
   8   4   0     1724.06     1853.17     55.13 o 
   9   4   0       96.27       81.73     17.53 o 
  10   4   0        0.24       14.97     18.99 o 
  -8   5   0       21.68       11.06     22.91 o 
  -7   5   0      150.34      153.66     41.05 o 
  -6   5   0       97.37      121.57     36.06 o 
  -5   5   0     3164.66     3480.95    140.62 o 
  -4   5   0     3647.50     3499.15    133.81 o 
  -3   5   0        0.32       50.97     21.04 o 
  -2   5   0      318.21      297.85     35.66 o 
  -1   5   0       29.01       24.95     13.83 o 
   0   5   0      167.05      231.26     44.71 o 
   1   5   0     7605.53     7967.10    130.20 o 
   2   5   0     1693.62     1530.99     78.22 o 
   3   5   0     2527.92     2445.82     61.90 o 
   4   5   0     3432.98     3450.20     75.31 o 
   5   5   0      334.64      354.43     31.33 o 
   6   5   0        5.27       78.32     14.83 o 
   7   5   0      234.06      177.93     29.77 o 
   8   5   0       84.52       78.14     16.56 o 
   9   5   0      560.45      612.22     37.99 o 
  10   5   0      204.15      190.68     39.92 o 
  -7   6   0      142.60      157.63     43.94 o 
  -6   6   0     3732.62     3732.87    164.26 o 
  -5   6   0     4018.44     3922.30    160.92 o 
  -4   6   0     1765.40     1685.08     99.51 o 
  -3   6   0       36.96       68.32     25.80 o 
  -2   6   0     2236.75     2349.44    108.75 o 
  -1   6   0      671.52      658.23     56.36 o 
   0   6   0      505.72      556.78     50.49 o 
   1   6   0      115.66      150.83     19.82 o 
   2   6   0     8276.97     8424.92    142.90 o 
   3   6   0     7828.58     8101.36    137.78 o 
   4   6   0     1709.64     1622.39     54.51 o 
   5   6   0     1040.83     1046.38     73.65 o 
   6   6   0     2935.13     3050.92     79.08 o 
   7   6   0      526.66      493.75     32.33 o 
   8   6   0        2.80       -3.72     15.28 o 
   9   6   0        0.99        2.15     16.16 o 
  -5   7   0        5.41        7.31     21.55 o 
  -4   7   0        7.53        1.59     20.47 o 
  -3   7   0       11.20       43.60     23.42 o 
  -2   7   0      132.75       71.10     26.54 o 
  -1   7   0     5905.47     6153.35    194.43 o 
   0   7   0      699.95      762.35     48.71 o 
   1   7   0     1021.77     1030.16     49.84 o 
   2   7   0     1818.69     1715.30     63.52 o 
   3   7   0        1.15       27.53     12.88 o 
   4   7   0      357.20      353.82     29.30 o 
   5   7   0      487.82      489.61     33.20 o 
   6   7   0       19.07       22.90     23.30 o 
   7   7   0      919.79     1058.92     50.10 o 
   8   7   0      434.39      417.52     75.55 o 
   9   7   0       20.67       31.47     20.36 o 
  -5   8   0       54.97       -8.28     20.13 o 
  -4   8   0      721.81      641.85     73.26 o 
  -3   8   0       84.24       22.40     23.98 o 
  -2   8   0        0.60       10.49     16.44 o 
  -1   8   0       58.50       36.69     22.45 o 
   0   8   0     1611.37     1760.76     72.63 o 
   1   8   0     4779.91     5092.68    123.60 o 
   2   8   0      793.99      733.01     45.26 o 
   3   8   0      540.20      594.64     40.49 o 
   4   8   0     1806.62     1837.27     70.05 o 
   5   8   0      731.46      729.02     65.12 o 
   6   8   0       15.68        5.47     16.56 o 
   7   8   0        0.82       17.75     12.54 o 
   8   8   0      260.24      362.15     49.22 o 
  -4   9   0        0.04       22.51     23.19 o 
  -3   9   0      536.32      529.07     66.06 o 
  -2   9   0      483.25      437.61     59.82 o 
  -1   9   0       64.40       69.51     31.64 o 
   0   9   0     1147.32     1426.86     99.68 o 
   1   9   0       62.15       59.81     24.64 o 
   2   9   0       42.68       76.61     21.30 o 
   3   9   0      493.13      424.46     38.07 o 
   4   9   0       10.89        0.85     11.31 o 
   5   9   0      472.42      572.08     42.90 o 
   6   9   0      754.00      778.34     49.85 o 
   7   9   0       28.84       45.87     24.55 o 
  -2  10   0      443.24      515.24     70.14 o 
  -1  10   0     1254.58     1334.61    104.56 o 
   0  10   0      460.64      460.58     62.09 o 
   1  10   0      253.89      221.24     34.96 o 
   2  10   0      401.88      397.26     88.93 o 
   3  10   0      393.56      435.69     56.13 o 
   4  10   0       47.45       36.74     17.78 o 
   5  10   0        9.40        2.69     13.39 o 
  -5 -10   1       26.36       17.51     20.02 o 
  -4 -10   1       35.37        4.18     45.39 o 
  -3 -10   1      124.53       63.91     37.88 o 
  -2 -10   1        0.33        9.97     15.62 o 
  -1 -10   1      153.25       81.06     89.13 o 
   0 -10   1       89.78      117.48     40.20 o 
   1 -10   1       20.26       19.45     22.28 o 
  -7  -9   1       16.48       32.56     16.50 o 
  -6  -9   1      304.51      293.70     35.32 o 
  -5  -9   1     1018.18     1045.85    103.62 o 
  -4  -9   1      251.36      263.27     31.36 o 
  -3  -9   1      463.07      500.58     49.36 o 
  -2  -9   1     2476.90     2469.04     90.05 o 
  -1  -9   1     2298.43     2371.07    112.72 o 
   0  -9   1        1.73       17.12     17.12 o 
   1  -9   1      187.13      162.62     44.17 o 
   2  -9   1      278.80      262.30     54.72 o 
   3  -9   1      245.64      233.83     55.06 o 
  -8  -8   1      364.76      476.16     44.91 o 
  -7  -8   1       27.98       36.00     14.89 o 
  -6  -8   1       25.33       32.95     16.61 o 
  -5  -8   1        0.27       58.81     16.52 o 
  -4  -8   1      208.24      219.67     28.52 o 
  -3  -8   1      579.69      607.89     41.91 o 
  -2  -8   1      545.07      620.75     53.92 o 
  -1  -8   1      533.01      500.98     39.45 o 
   0  -8   1      484.58      382.98     35.02 o 
   1  -8   1      569.42      504.24     59.20 o 
   2  -8   1      150.09      126.04     37.59 o 
   3  -8   1      138.70      195.96     47.46 o 
   4  -8   1       39.03       59.14     33.68 o 
  -9  -7   1        5.28       22.96     21.15 o 
  -8  -7   1      192.16      173.84     36.66 o 
  -7  -7   1     1365.81     1389.90     59.20 o 
  -6  -7   1      310.99      297.82     28.32 o 
  -5  -7   1      625.13      634.06     45.87 o 
  -4  -7   1     5154.04     5176.67    115.89 o 
  -3  -7   1     4357.56     4637.11    108.92 o 
  -2  -7   1      823.69      858.61     45.54 o 
  -1  -7   1      821.96      743.94     43.09 o 
   0  -7   1     1689.78     1664.63     65.73 o 
   1  -7   1     1149.70     1105.66     79.83 o 
   2  -7   1      186.10      181.21     41.16 o 
   3  -7   1      260.54      194.37     45.08 o 
   4  -7   1     3690.65     3748.01    163.07 o 
   5  -7   1     2660.24     2891.09    147.08 o 
  -9  -6   1       37.52       59.62     17.85 o 
  -8  -6   1        8.22        7.57     11.06 o 
  -7  -6   1       63.00       81.91     16.57 o 
  -6  -6   1       33.33      135.94     20.71 o 
  -5  -6   1      632.27      574.97     33.96 o 
  -4  -6   1     1460.23     1500.11     54.46 o 
  -3  -6   1        6.14        4.70      6.88 o 
  -2  -6   1     4580.24     4664.00    101.71 o 
  -1  -6   1     1547.57     1548.21     62.65 o 
   0  -6   1      106.53       94.79     18.23 o 
   1  -6   1     1168.64     1218.32     77.34 o 
   2  -6   1       82.19       95.82     29.71 o 
   3  -6   1      489.63      411.25     50.46 o 
   4  -6   1     3788.81     4225.42    162.90 o 
   5  -6   1      200.00      262.41     52.28 o 
   6  -6   1       76.60      111.30     40.71 o 
   7  -6   1        0.60       14.12     23.47 o 
 -10  -5   1       48.25       68.38     26.88 o 
  -9  -5   1      539.20      559.35     37.18 o 
  -8  -5   1     1263.17     1282.33     59.11 o 
  -7  -5   1      292.84      320.20     29.91 o 
  -6  -5   1     4762.54     4673.20     96.86 o 
  -5  -5   1     8349.38     8702.57    138.46 o 
  -4  -5   1      983.51     1065.04     48.82 o 
  -3  -5   1      898.57      926.41     38.23 o 
  -2  -5   1     1730.06     1702.86     70.42 o 
  -1  -5   1     4274.35     4133.49     88.50 o 
   0  -5   1      557.20      474.30     29.29 o 
   1  -5   1      129.77      124.74     28.63 o 
   2  -5   1    10023.47     9530.08    229.52 o 
   3  -5   1    19183.89    18889.89    371.95 o 
   4  -5   1     2439.76     2439.14    111.98 o 
   5  -5   1       55.04       57.83     22.96 o 
   6  -5   1      159.97      149.46     38.39 o 
   7  -5   1      191.68      264.51     53.18 o 
   8  -5   1        0.21        1.81     22.00 o 
 -10  -4   1       28.55       29.54     20.81 o 
  -9  -4   1       59.11       52.61     15.84 o 
  -8  -4   1       18.97      126.33     20.79 o 
  -7  -4   1      536.35      519.65     47.60 o 
  -6  -4   1     1840.41     1880.82     40.98 o 
  -5  -4   1       27.11       53.48      7.83 o 
  -4  -4   1     4041.78     4177.14     55.08 o 
  -3  -4   1      786.67      753.07     30.67 o 
  -2  -4   1      233.85      257.97     19.08 o 
  -1  -4   1      542.88      456.74     25.52 o 
   0  -4   1     1738.94     1608.89     49.26 o 
   1  -4   1     5126.32     4911.95    138.12 o 
   2  -4   1    13081.27    13367.28    269.04 o 
   3  -4   1      548.57      554.25     46.10 o 
   4  -4   1      604.60      560.37     48.76 o 
   5  -4   1      189.12      154.62     34.64 o 
   6  -4   1        0.91       25.69     19.33 o 
   7  -4   1      673.79      507.58     56.93 o 
   8  -4   1      150.06      212.17     48.88 o 
   9  -4   1      173.52      190.68     48.25 o 
  -9  -3   1      349.08      353.34     29.57 o 
  -8  -3   1     3118.48     3130.46     77.90 o 
  -7  -3   1     5974.95     6147.16    108.93 o 
  -6  -3   1     3641.14     3750.02     76.18 o 
  -5  -3   1      974.99      920.70     33.56 o 
  -4  -3   1        0.95       37.02      8.09 o 
  -3  -3   1     4507.40     4642.89     76.17 o 
  -2  -3   1      550.35      654.92     34.84 o 
  -1  -3   1      658.12      668.39     25.89 o 
   0  -3   1     7542.02     7086.31    104.55 o 
   1  -3   1    43636.50    37806.38    564.74 o 
   2  -3   1     8264.56     8410.02    181.33 o 
   3  -3   1     1204.83     1125.45     58.63 o 
   4  -3   1      820.24      717.54     49.05 o 
   5  -3   1      662.40      630.22     49.39 o 
   6  -3   1       30.25       23.87     16.22 o 
   7  -3   1      265.06      240.35     37.08 o 
   8  -3   1      963.51      785.75     68.83 o 
   9  -3   1     1755.94     1807.27    109.94 o 
 -10  -2   1       51.44      105.00     22.91 o 
  -9  -2   1      188.47      225.67     37.08 o 
  -8  -2   1      989.66     1182.43     67.47 o 
  -7  -2   1      224.38      195.73     27.56 o 
  -6  -2   1     2408.29     2532.86     87.43 o 
  -5  -2   1      623.23      598.47     37.42 o 
  -4  -2   1      122.41      199.13     20.36 o 
  -3  -2   1     1644.34     1665.06     54.26 o 
  -2  -2   1     5120.40     5468.08    137.78 o 
  -1  -2   1     4935.98     5257.32     73.12 o 
   1  -2   1    11101.71    11539.48    202.25 o 
   2  -2   1     1782.10     1841.17     63.67 o 
   3  -2   1     1649.75     1636.94     62.54 o 
   4  -2   1      477.65      450.09     34.42 o 
   5  -2   1     1394.50     1232.55     62.09 o 
   6  -2   1     2330.11     2465.73     97.64 o 
   7  -2   1       94.42      107.73     27.95 o 
   8  -2   1     1743.42     1797.40     95.77 o 
   9  -2   1      296.10      332.60     47.34 o 
  10  -2   1      127.00      164.20     43.83 o 
 -10  -1   1      597.04      653.94     92.11 o 
  -9  -1   1     3701.27     3870.22     99.81 o 
  -8  -1   1     1661.76     1681.64    103.70 o 
  -7  -1   1        0.01        1.87      9.02 o 
  -6  -1   1        1.00       -4.42      6.75 o 
  -5  -1   1     1002.42     1199.44     53.47 o 
  -4  -1   1     2096.65     1939.49     62.77 o 
  -3  -1   1      396.46      403.03     24.27 o 
  -2  -1   1    25443.58    24211.73    345.82 o 
  -1  -1   1    28853.31    25579.62    199.44 o 
   0  -1   1    28289.61    24090.85    190.15 o 
   1  -1   1      139.51      116.97     12.70 o 
   2  -1   1     1525.01     1534.82     47.17 o 
   3  -1   1     5496.67     5461.26    114.31 o 
   4  -1   1      232.25      206.62     21.26 o 
   5  -1   1     1250.83     1204.54     55.68 o 
   6  -1   1     1717.47     1468.20     67.93 o 
   7  -1   1     5624.34     5719.48    157.57 o 
   8  -1   1     4384.47     4410.10    145.44 o 
   9  -1   1      739.87      625.69     58.34 o 
  10  -1   1      278.89      240.81     48.25 o 
 -10   0   1      498.51      513.71     57.72 o 
  -9   0   1      349.02      339.35     31.13 o 
  -8   0   1      385.06      355.92     29.57 o 
  -7   0   1      692.84      684.08     36.20 o 
  -6   0   1        7.51       28.47      8.83 o 
  -4   0   1      703.91      851.07     41.11 o 
  -3   0   1     1457.11     1575.02     50.86 o 
  -2   0   1    64232.67    56700.28    760.46 o 
  -1   0   1     8114.42     8021.43    170.70 o 
   1   0   1      208.72      271.10      8.23 o 
   2   0   1      190.97      224.65     13.15 o 
   3   0   1     1183.36     1158.75     27.02 o 
   4   0   1    11298.71    11567.83    139.04 o 
   5   0   1        2.80       24.60      7.09 o 
   6   0   1     5318.14     5428.49    133.76 o 
   7   0   1     1772.52     2035.94     82.16 o 
   8   0   1        1.58       54.55     21.77 o 
   9   0   1       38.99       31.98     21.32 o 
  10   0   1       57.10       35.27     22.45 o 
 -10   1   1      679.09      729.79     70.20 o 
  -9   1   1       30.80        8.39     19.33 o 
  -8   1   1        0.05       -8.22     11.79 o 
  -7   1   1      518.93      572.00     34.28 o 
  -6   1   1      479.84      551.97     30.71 o 
  -5   1   1        0.09       48.00     11.00 o 
  -4   1   1     5361.98     5630.36     92.39 o 
  -3   1   1    40846.96    40620.77    407.59 o 
  -2   1   1    50851.09    48047.36    464.34 o 
  -1   1   1      443.41      586.78     13.53 o 
   0   1   1     4291.54     4182.96     34.64 o 
   1   1   1     2164.00     2359.23     30.44 o 
   2   1   1     5776.05     6092.71     68.92 o 
   3   1   1     2303.61     2358.45     53.13 o 
   4   1   1      127.07       62.20     10.04 o 
   6   1   1     8229.44     8851.48    299.80 o 
   7   1   1     2664.08     2825.59     67.13 o 
   8   1   1     1425.54     1282.32     76.89 o 
   9   1   1     1522.19     1572.07     81.82 o 
  -9   2   1      187.38      169.08     40.09 o 
  -8   2   1       28.14       22.23     18.65 o 
  -7   2   1      130.56      107.50     29.26 o 
  -6   2   1     1326.52     1376.12     73.82 o 
  -5   2   1       23.65      133.25     21.94 o 
  -4   2   1    13042.89    13656.79    253.22 o 
  -3   2   1     3139.18     2884.97     84.99 o 
  -2   2   1       17.94      280.67     22.74 o 
  -1   2   1     1932.63     1989.49     49.07 o 
   0   2   1     1309.28     1488.35     24.11 o 
   1   2   1     2030.52     2240.47     49.22 o 
   2   2   1    53069.59    45980.26    346.93 o 
   3   2   1       15.25       50.31      6.41 o 
   4   2   1     7392.01     7646.92     97.95 o 
   5   2   1     4535.92     4694.73    104.22 o 
   6   2   1        0.25       81.08     17.01 o 
   7   2   1       21.47       24.78     12.64 o 
   8   2   1      382.29      421.86     27.29 o 
   9   2   1       94.20      108.01     15.41 o 
  10   2   1      493.12      510.13     49.84 o 
  -9   3   1       17.59       39.75     26.08 o 
  -8   3   1        9.51       33.96     22.17 o 
  -7   3   1       30.66        5.05     16.84 o 
  -6   3   1      735.84      777.42     58.63 o 
  -5   3   1    11681.04    12243.42    258.33 o 
  -4   3   1    14347.42    14358.46    275.22 o 
  -3   3   1     7430.97     7494.14    167.95 o 
  -2   3   1      170.44      171.24     20.87 o 
  -1   3   1     9743.80     9841.45    100.34 o 
   0   3   1     3144.64     3112.24     43.59 o 
   1   3   1     1550.22     1664.99     27.82 o 
   2   3   1     1703.92     1836.25     28.92 o 
   3   3   1     8847.12     8705.22     85.39 o 
   4   3   1    25568.05    24875.39    250.13 o 
   5   3   1     2742.40     2623.21     51.59 o 
   6   3   1     2246.48     2365.83     53.22 o 
   7   3   1     3925.85     4022.64     78.64 o 
   8   3   1      415.11      416.59     26.73 o 
   9   3   1       14.50       30.67     13.66 o 
  10   3   1       20.47       27.61     15.59 o 
  -8   4   1      104.93      171.97     43.94 o 
  -7   4   1       24.83       16.05     19.68 o 
  -6   4   1     3051.31     3227.44    130.92 o 
  -5   4   1     5890.90     5677.01    169.99 o 
  -4   4   1        2.37      187.79     28.80 o 
  -3   4   1      189.38      229.01     28.80 o 
  -2   4   1      119.82      137.78     22.51 o 
  -1   4   1      392.87      374.81     23.41 o 
   0   4   1    14693.37    14935.37    142.41 o 
   1   4   1     5472.42     5368.25     66.48 o 
   2   4   1     5255.60     5319.80     90.61 o 
   3   4   1     4418.63     4370.39     70.79 o 
   4   4   1       42.02       78.28      8.27 o 
   5   4   1      125.84      158.06     11.64 o 
   6   4   1     1523.16     1635.72     36.83 o 
   7   4   1       12.46       16.30      6.37 o 
   8   4   1     1401.18     1452.65     73.82 o 
   9   4   1      588.28      664.53     48.59 o 
  -8   5   1      167.48       27.56     24.44 o 
  -7   5   1     2045.66     1923.96    115.22 o 
  -6   5   1     2922.55     2882.42    133.02 o 
  -5   5   1      954.60      915.43     69.68 o 
  -4   5   1      644.95      629.88     55.91 o 
  -3   5   1     2173.86     2310.60    100.98 o 
  -2   5   1     1412.82     1413.14     74.33 o 
  -1   5   1     1200.29     1194.28     45.28 o 
   0   5   1      168.11      141.39     19.50 o 
   1   5   1    10001.64     9840.71    106.60 o 
   2   5   1    20535.07    21079.06    188.08 o 
   3   5   1     2224.63     2164.49     37.18 o 
   4   5   1     3310.58     3537.16     52.22 o 
   5   5   1     4427.35     4505.56     63.62 o 
   6   5   1     1751.02     1875.50     40.62 o 
   7   5   1       71.35      117.11     17.32 o 
   8   5   1        2.38        9.49      9.28 o 
   9   5   1      504.07      528.33     53.47 o 
  -6   6   1     1091.39     1195.36     91.40 o 
  -5   6   1       29.08       50.58     26.14 o 
  -4   6   1      333.09      319.17     45.13 o 
  -3   6   1       20.46       25.23     15.14 o 
  -2   6   1     2845.66     3019.07    121.96 o 
  -1   6   1     2022.65     1946.38     95.43 o 
   0   6   1      966.11     1099.45    139.20 o 
   1   6   1     3130.00     3032.53     78.63 o 
   2   6   1        3.55       32.47      6.67 o 
   3   6   1      351.82      321.93     29.43 o 
   4   6   1      784.23      827.50     37.68 o 
   5   6   1        6.30       -1.22      8.96 o 
   6   6   1     1263.71     1394.76     74.50 o 
   7   6   1     1572.55     1741.38     73.17 o 
   8   6   1       22.65       24.61     17.80 o 
   9   6   1      178.95      194.09     40.37 o 
  10   6   1       13.38       54.83     27.22 o 
  -6   7   1      252.29        4.20     22.96 o 
  -5   7   1       70.19      165.00     42.75 o 
  -4   7   1      673.10      689.59     69.63 o 
  -3   7   1      534.89      620.19     60.61 o 
  -2   7   1      133.10      146.12     35.27 o 
  -1   7   1     2231.68     2294.78    111.42 o 
   0   7   1     6231.60     6426.45    155.90 o 
   1   7   1     2245.48     2338.27    113.09 o 
   2   7   1      866.44      843.88     43.62 o 
   3   7   1     5978.71     5974.69    121.42 o 
   4   7   1     3125.11     3154.28     83.58 o 
   5   7   1       16.94       23.59     10.83 o 
   6   7   1      132.99      128.52     20.80 o 
   7   7   1     1220.55     1278.15    141.38 o 
   8   7   1      925.31      989.08     73.14 o 
   9   7   1      119.20      106.77     34.42 o 
  -5   8   1        5.35        9.41     22.74 o 
  -4   8   1      343.01      355.23     53.98 o 
  -3   8   1      909.33      910.15     80.06 o 
  -2   8   1      151.56      208.71     44.85 o 
  -1   8   1     1524.42     1695.85    102.91 o 
   0   8   1      148.55      243.34     48.56 o 
   1   8   1      106.75       60.85     18.02 o 
   2   8   1       87.80       89.05     19.33 o 
   3   8   1       42.36       57.54     18.31 o 
   4   8   1     1062.99     1251.57     56.52 o 
   5   8   1     1244.09     1370.41     58.56 o 
   6   8   1      131.75       94.02     20.68 o 
   7   8   1        2.80       14.91     18.48 o 
   8   8   1      164.82      149.63     37.93 o 
  -4   9   1        0.30       -3.97     19.90 o 
  -3   9   1      220.74      240.47     53.41 o 
  -2   9   1     1505.41     1805.06    116.24 o 
  -1   9   1      574.18      656.70     69.80 o 
   0   9   1      114.12      139.88     26.30 o 
   1   9   1     3018.55     2890.72     96.11 o 
   2   9   1     1576.81     1490.96     67.19 o 
   3   9   1       63.68       28.60     29.85 o 
   4   9   1       86.27       70.62     19.80 o 
   5   9   1      482.72      464.20     38.61 o 
   6   9   1     1411.16     1436.98    106.09 o 
  -2  10   1       84.42      116.63     42.01 o 
  -1  10   1        4.98       11.00     23.42 o 
   0  10   1      104.92       70.82     32.49 o 
   1  10   1        2.86        5.61     23.67 o 
   2  10   1       37.48       29.64     16.80 o 
   3  10   1     1289.08     1269.37     65.68 o 
   4  10   1       60.02       56.47     20.11 o 
   5  10   1       23.60       -1.16     18.99 o 
   6  10   1      169.05        6.24     14.97 o 
  -4 -10   2       92.01       37.61     69.09 o 
  -2 -10   2      719.01      802.25     79.15 o 
  -1 -10   2      232.10      271.93     49.67 o 
   0 -10   2       22.45       -2.84     20.75 o 
   1 -10   2      223.64      257.65     56.98 o 
  -6  -9   2       48.29       47.08     20.20 o 
  -5  -9   2       47.90       73.96     21.67 o 
  -4  -9   2      262.82      276.79     35.08 o 
  -3  -9   2      195.43      221.01     36.91 o 
  -2  -9   2       20.68       10.99     13.11 o 
  -1  -9   2     1097.75      939.18     56.97 o 
   0  -9   2        4.37       -1.93     17.12 o 
   1  -9   2        0.03      -10.60     16.22 o 
   2  -9   2      122.97      157.63     44.45 o 
   3  -9   2        0.47        1.02     20.58 o 
  -7  -8   2      223.14      264.80     32.63 o 
  -6  -8   2      170.44      169.41     47.86 o 
  -5  -8   2     1479.88     1414.14     64.52 o 
  -4  -8   2     3112.98     3454.68    101.29 o 
  -3  -8   2      496.11      505.18     43.55 o 
  -2  -8   2       12.34       36.87     16.06 o 
  -1  -8   2       14.73       27.22     13.92 o 
   0  -8   2      842.63      801.86     72.92 o 
   1  -8   2      283.38      201.63     45.08 o 
   2  -8   2      269.93      258.16     45.81 o 
   3  -8   2     1211.63     1424.48    104.95 o 
   5  -8   2      455.63       12.42     19.56 o 
  -8  -7   2       14.73       29.51     14.71 o 
  -7  -7   2        4.02      108.59     21.36 o 
  -6  -7   2      220.42      173.33     24.64 o 
  -5  -7   2      540.76      612.59     40.33 o 
  -4  -7   2        8.09        1.14      9.00 o 
  -3  -7   2     3016.82     2867.40    125.87 o 
  -2  -7   2        2.81       13.49     11.48 o 
  -1  -7   2       23.97       50.82     15.78 o 
   0  -7   2       96.32       89.25     30.90 o 
   1  -7   2     1456.38     1488.21     93.84 o 
   2  -7   2     1916.62     2023.86    113.91 o 
   3  -7   2     3160.44     3049.80    143.62 o 
   4  -7   2      172.51      114.70     39.52 o 
   5  -7   2       10.95       25.46     27.10 o 
   6  -7   2       26.11      -13.95     20.75 o 
  -9  -6   2       93.93       70.77     19.34 o 
  -8  -6   2      184.45      182.38     26.24 o 
  -7  -6   2     1329.73     1411.24     57.08 o 
  -6  -6   2     3300.65     3686.68    134.63 o 
  -5  -6   2     1833.36     1942.06     80.23 o 
  -4  -6   2       49.11       55.48     14.17 o 
  -3  -6   2       43.46       68.36     14.93 o 
  -2  -6   2     3832.04     3843.84     92.85 o 
  -1  -6   2        9.98       13.04      9.56 o 
   0  -6   2     1064.24      973.47     29.06 o 
   1  -6   2     4462.76     4324.65    154.00 o 
   2  -6   2    10318.69    10717.72    269.33 o 
   3  -6   2     4098.64     4461.18    165.79 o 
   4  -6   2       63.65       97.13     32.09 o 
   5  -6   2      217.21      265.70     45.59 o 
   6  -6   2      172.65      135.34     40.43 o 
   7  -6   2        9.12       -1.64     22.51 o 
  -9  -5   2        8.55       52.93     16.31 o 
  -8  -5   2      258.61      282.51     26.40 o 
  -7  -5   2     1369.00     1250.37     50.87 o 
  -6  -5   2       76.16       69.37     15.35 o 
  -5  -5   2     2809.23     2797.46    137.92 o 
  -4  -5   2     1064.45     1088.06     43.26 o 
  -3  -5   2       47.42       71.77     14.41 o 
  -2  -5   2     1364.59     1336.33     47.89 o 
  -1  -5   2     1524.15     1494.52     51.80 o 
   0  -5   2      289.67      252.06     14.08 o 
   1  -5   2     7337.04     7399.11    195.33 o 
   2  -5   2     1040.56     1136.50     72.52 o 
   3  -5   2      520.05      461.31     48.76 o 
   4  -5   2       33.86       90.89     28.52 o 
   5  -5   2        2.57       -0.45     13.95 o 
   6  -5   2      505.76      449.92     55.68 o 
   7  -5   2      486.81      515.97     62.03 o 
   8  -5   2       51.83       64.07     35.10 o 
 -10  -4   2      207.42      176.68     38.56 o 
  -9  -4   2      530.07      584.24     54.55 o 
  -8  -4   2     2291.23     2699.06     76.14 o 
  -7  -4   2     1300.22     1469.19     52.32 o 
  -6  -4   2       30.94       38.68     11.55 o 
  -5  -4   2      767.09      707.12     32.75 o 
  -4  -4   2     2042.33     2282.85     74.59 o 
  -3  -4   2     2311.16     2648.09    156.07 o 
  -2  -4   2       10.84       20.00      6.97 o 
  -1  -4   2     7348.27     7164.72    115.40 o 
   0  -4   2    47072.02    43684.33    353.05 o 
   1  -4   2    19010.48    19111.36    347.74 o 
   2  -4   2     1412.51     1560.96     77.11 o 
   3  -4   2      536.30      556.00     47.97 o 
   4  -4   2     1540.11     1497.63     81.36 o 
   5  -4   2      142.38      130.81     32.66 o 
   6  -4   2      143.56      135.06     33.17 o 
   7  -4   2      503.65      507.24     56.93 o 
   8  -4   2     1816.69     1903.20    113.34 o 
   9  -4   2      828.59      988.57     87.89 o 
 -10  -3   2      277.07      340.15     45.87 o 
  -9  -3   2      804.81      877.27     65.26 o 
  -8  -3   2      461.96      453.44     30.57 o 
  -7  -3   2      683.60      773.72     36.69 o 
  -6  -3   2     1472.55     1517.04     47.59 o 
  -5  -3   2        0.10       37.12      9.34 o 
  -4  -3   2     1835.47     1942.52     63.45 o 
  -3  -3   2     3431.97     3771.10     69.71 o 
  -2  -3   2       58.35       90.33     10.63 o 
  -1  -3   2    16742.15    16527.36    193.09 o 
   0  -3   2       22.97       22.19      4.50 o 
   1  -3   2     1986.20     1948.28     75.41 o 
   2  -3   2      311.91      227.99     30.05 o 
   3  -3   2        7.58       18.99     12.87 o 
   4  -3   2     1162.98     1016.13     60.16 o 
   5  -3   2     7628.89     8257.61    204.01 o 
   6  -3   2       57.47       65.04     23.64 o 
   7  -3   2     1534.93     1564.14     89.87 o 
   8  -3   2     1389.28     1396.87     90.66 o 
   9  -3   2      162.40      235.93     50.63 o 
 -10  -2   2      586.51      749.31     47.68 o 
  -9  -2   2     1346.01     1387.51     83.35 o 
  -8  -2   2       69.19      150.26     31.02 o 
  -7  -2   2       12.51       31.87     14.86 o 
  -6  -2   2     1297.44     1544.86     69.80 o 
  -5  -2   2      250.31      392.89     21.25 o 
  -4  -2   2      455.45      568.02     23.68 o 
  -3  -2   2     4027.83     4061.45     66.49 o 
  -2  -2   2    46873.68    40885.47    333.71 o 
  -1  -2   2    43127.00    38102.21    297.63 o 
   0  -2   2    11031.88    11449.89    129.86 o 
   1  -2   2     3022.93     3148.85     53.00 o 
   2  -2   2     9099.77     8497.28    171.35 o 
   3  -2   2      523.02      569.84     38.22 o 
   4  -2   2      620.44      565.76     40.03 o 
   5  -2   2     1083.65     1024.86     57.38 o 
   6  -2   2     9017.66     8867.76    207.35 o 
   7  -2   2     4065.35     4380.73    143.79 o 
   8  -2   2      874.35      851.64     66.11 o 
   9  -2   2      491.01      420.26     52.22 o 
  10  -2   2      291.90      294.22     51.03 o 
 -10  -1   2      347.14      397.52     36.71 o 
  -9  -1   2      214.16      280.71     29.13 o 
  -7  -1   2       59.33       67.64     20.13 o 
  -6  -1   2       32.13       48.42     16.22 o 
  -5  -1   2     4496.50     4874.42    125.19 o 
  -4  -1   2      167.34      255.15     24.15 o 
  -3  -1   2    16119.61    15898.43    257.87 o 
  -2  -1   2    14301.97    14273.37    126.39 o 
  -1  -1   2     1584.95     1853.55     30.25 o 
   0  -1   2     6387.58     7079.15     81.03 o 
   1  -1   2      186.77      218.31     19.90 o 
   2  -1   2     1327.98     1308.42     46.61 o 
   3  -1   2    21426.90    19903.52    310.94 o 
   4  -1   2      911.51     1009.89     46.61 o 
   5  -1   2     1731.47     1557.44     64.07 o 
   6  -1   2     3851.19     4201.78    121.79 o 
   7  -1   2      255.04      330.22     36.69 o 
   8  -1   2      212.26      146.63     32.49 o 
   9  -1   2      570.54      534.46     54.09 o 
 -10   0   2       85.58       79.62     21.15 o 
  -9   0   2       60.24       43.78     16.80 o 
  -8   0   2       75.59      278.83     26.70 o 
  -7   0   2       41.00      131.76     20.98 o 
  -6   0   2      195.82      203.95     27.16 o 
  -5   0   2      215.98      260.03     27.56 o 
  -4   0   2    35166.34    34441.94    510.25 o 
  -3   0   2    12870.21    13240.44    222.66 o 
  -2   0   2     9455.62     9732.12    167.21 o 
  -1   0   2     3629.72     3777.54     52.53 o 
   0   0   2    20177.42    19305.57    189.10 o 
   1   0   2     1324.84     1459.67     41.45 o 
   2   0   2    12569.21    12520.26    203.13 o 
   3   0   2     2100.31     2034.21     49.78 o 
   4   0   2    20623.18    20083.15    305.84 o 
   5   0   2    18946.20    18872.65    303.63 o 
   6   0   2     1746.43     1778.35     68.66 o 
   7   0   2     1917.14     1815.49     76.04 o 
   8   0   2     2071.59     2125.02     90.04 o 
   9   0   2       69.02       61.52     25.12 o 
  10   0   2       87.56       69.80     25.00 o 
  -9   1   2       20.43       18.14     19.68 o 
  -8   1   2       28.67       32.44     13.76 o 
  -7   1   2     1068.69     1217.50     51.68 o 
  -6   1   2       43.79      133.16     35.64 o 
  -5   1   2     4055.09     3977.83     82.96 o 
  -4   1   2    13870.65    14653.39    185.65 o 
  -2   1   2       75.10      277.33     14.33 o 
  -1   1   2      178.74      201.64     10.68 o 
   0   1   2     1164.45     1141.78     17.21 o 
   1   1   2     7914.11     8408.32    129.39 o 
   2   1   2    14722.02    14681.44    309.41 o 
   3   1   2     4079.76     4058.49     59.38 o 
   4   1   2     7909.21     8114.01     82.43 o 
   5   1   2       91.66      113.50     10.97 o 
   6   1   2      156.99      165.19     25.88 o 
   7   1   2      877.20      879.76     48.37 o 
   8   1   2        5.33       22.68     12.59 o 
   9   1   2      447.81      505.83     33.44 o 
  10   1   2      673.79      629.88     57.32 o 
  -9   2   2       75.83      114.31     35.10 o 
  -8   2   2        5.46        0.28     15.42 o 
  -7   2   2      171.86      199.64     33.96 o 
  -6   2   2     7824.60     8094.20    200.72 o 
  -5   2   2    12932.22    12673.17    179.38 o 
  -4   2   2     4786.81     4715.29     88.55 o 
  -3   2   2     1440.80     1497.34     42.06 o 
  -2   2   2     5543.32     5543.17     67.97 o 
  -1   2   2     4671.50     4835.14     55.26 o 
   0   2   2    10255.32    10794.66     97.13 o 
   1   2   2      134.97      156.33     15.54 o 
   2   2   2    37335.73    34775.19    329.17 o 
   3   2   2    21407.89    21655.59    214.15 o 
   4   2   2     4546.61     4809.93     72.63 o 
   5   2   2     3862.73     3942.74     65.01 o 
   6   2   2     8108.06     8222.57    170.27 o 
   7   2   2     2102.55     2122.30     44.37 o 
   8   2   2      547.47      448.00     21.94 o 
   9   2   2        1.35        8.62     11.28 o 
  10   2   2      337.27      313.21     39.63 o 
  -9   3   2      114.73      115.04     36.86 o 
  -8   3   2        7.20       17.52     19.73 o 
  -7   3   2     1737.92     1680.54     94.24 o 
  -6   3   2     2130.53     2084.81     98.09 o 
  -5   3   2      475.99      632.49     50.75 o 
  -4   3   2      319.96      482.18     40.26 o 
  -3   3   2      371.67      299.43     28.80 o 
  -2   3   2      231.89      261.25     17.05 o 
  -1   3   2    20659.91    20640.31    210.79 o 
   0   3   2     6732.94     6909.79     75.54 o 
   1   3   2      553.68      473.84     15.44 o 
   2   3   2    11582.88    12176.40    175.49 o 
   3   3   2     1679.72     1644.07     28.01 o 
   4   3   2      603.43      481.40     37.96 o 
   5   3   2     1865.83     1872.23     41.10 o 
   6   3   2        9.64       17.44      7.77 o 
   7   3   2     2228.01     2219.42    106.03 o 
   8   3   2     1600.64     1586.42     73.31 o 
   9   3   2        0.06       -2.61     10.09 o 
  10   3   2       10.31       32.32     17.29 o 
  -8   4   2     1167.79     1288.00     94.80 o 
  -7   4   2     4464.15     4717.13    173.56 o 
  -6   4   2     2432.49     2440.27    114.31 o 
  -5   4   2     1556.81     1535.67     83.92 o 
  -4   4   2     2816.99     3059.89    113.17 o 
  -3   4   2     1807.16     1992.11     83.52 o 
  -2   4   2     2013.11     1917.55     76.60 o 
  -1   4   2        1.73       33.80     12.08 o 
   0   4   2    11129.39    11321.86    116.45 o 
   1   4   2    20264.52    19792.10    203.10 o 
   2   4   2     7342.52     7580.88     82.94 o 
   3   4   2      974.20      921.35     23.09 o 
   4   4   2    18957.34    19967.53    175.96 o 
   5   4   2     2610.57     2658.54     44.48 o 
   6   4   2       18.91       28.07      7.39 o 
   7   4   2      146.29      142.19     14.49 o 
   8   4   2      700.29      755.66     33.34 o 
   9   4   2     1436.23     1527.05     74.84 o 
  10   4   2      200.44      233.10     34.98 o 
  -7   5   2      252.55      297.79     47.51 o 
  -6   5   2        2.11      119.64     34.81 o 
  -5   5   2        1.92        4.54     13.55 o 
  -4   5   2        6.89       25.97     17.92 o 
  -3   5   2     2753.26     2745.49    109.26 o 
  -2   5   2     5450.19     5435.92    153.88 o 
  -1   5   2       47.60       54.59      9.82 o 
   0   5   2     8614.50     8974.86    105.36 o 
   1   5   2       60.97      146.34     11.91 o 
   2   5   2       20.39       38.36      6.89 o 
   3   5   2     1745.06     1856.51     47.20 o 
   4   5   2      707.39      710.51     22.10 o 
   5   5   2     1672.71     1756.58     37.79 o 
   6   5   2     5469.61     5534.13     76.20 o 
   7   5   2        0.85        3.93      5.52 o 
   8   5   2      187.20      199.70     23.98 o 
   9   5   2       62.04       88.34     28.29 o 
  10   5   2        6.05       26.03     20.92 o 
  -7   6   2      217.20        0.34     18.88 o 
  -6   6   2     1152.11     1185.89     90.61 o 
  -5   6   2      922.95      856.91     73.77 o 
  -4   6   2      226.98      261.39     39.69 o 
  -3   6   2      496.67      477.59     49.56 o 
  -2   6   2     2798.33     2939.52    118.16 o 
  -1   6   2    10523.38    10335.57    279.84 o 
   0   6   2     3615.42     3823.08     65.54 o 
   1   6   2     1516.78     1469.54     39.56 o 
   2   6   2     7039.84     7444.83    126.68 o 
   3   6   2     3489.34     3413.29     54.65 o 
   4   6   2        0.92       14.26      5.41 o 
   5   6   2      443.78      475.80     33.59 o 
   6   6   2     1060.41     1107.31     42.95 o 
   7   6   2     1373.01     1489.69     52.09 o 
   8   6   2      129.56      121.96     31.87 o 
   9   6   2      169.20      234.57     40.82 o 
  10   6   2      764.78      812.91     70.82 o 
  -6   7   2       30.15       -3.57     19.62 o 
  -5   7   2      746.38      739.88     73.65 o 
  -4   7   2      563.00      665.04     66.17 o 
  -3   7   2        0.32        1.98     11.74 o 
  -2   7   2      892.73      869.27     68.38 o 
  -1   7   2      176.07      303.45     28.87 o 
   0   7   2      117.21      110.04     21.88 o 
   1   7   2     1093.78     1128.04     34.78 o 
   2   7   2     1270.73     1234.45     51.49 o 
   3   7   2      716.21      709.89     38.38 o 
   4   7   2     4208.60     4165.21     94.98 o 
   5   7   2       33.70       30.39     11.19 o 
   6   7   2      154.53      140.22     19.57 o 
   7   7   2        3.27       -2.72     14.12 o 
   8   7   2       48.05       25.40     22.00 o 
   9   7   2       41.90       46.72     25.40 o 
  -5   8   2      217.51      220.68     50.29 o 
  -4   8   2      118.88      159.55     41.33 o 
  -3   8   2     2479.08     2647.51    135.34 o 
  -2   8   2     1255.59     1194.51     86.64 o 
  -1   8   2      668.44      691.23     65.77 o 
   0   8   2     2038.37     2074.00     76.10 o 
   1   8   2     3193.92     3355.86     95.76 o 
   2   8   2       21.29       27.79     12.23 o 
   3   8   2      449.57      423.75     32.91 o 
   4   8   2      297.10      274.55     27.38 o 
   5   8   2     1818.17     1752.09     64.46 o 
   6   8   2      141.95      130.53     22.23 o 
   7   8   2       48.05       39.29     23.76 o 
   8   8   2      267.63      325.12     48.48 o 
  -4   9   2      300.19      237.18     53.13 o 
  -3   9   2      148.93      192.10     47.17 o 
  -2   9   2        3.06       66.57     31.30 o 
  -1   9   2      311.34      302.44     48.93 o 
   0   9   2      426.40      513.16     55.88 o 
   1   9   2      248.69      270.40     49.64 o 
   2   9   2     1341.12     1333.06     81.02 o 
   3   9   2       70.57       52.40     16.49 o 
   4   9   2       55.02       60.61     17.86 o 
   5   9   2       44.89       34.30     29.91 o 
   6   9   2      237.97      214.27     45.59 o 
   7   9   2      218.77      142.15     37.48 o 
   8   9   2       64.04       12.98     16.05 o 
  -2  10   2      695.78      626.60     72.92 o 
  -1  10   2      787.25      807.75     80.63 o 
   0  10   2      203.11      212.40     49.10 o 
   1  10   2      142.10      119.97     39.72 o 
   2  10   2        1.09       17.39     14.18 o 
   3  10   2     1108.97     1144.80     61.50 o 
   4  10   2      304.79      323.89     34.98 o 
   5  10   2       75.75       27.16     24.72 o 
   6  10   2      130.17       -4.48     15.54 o 
   2  11   2      101.95       65.20     23.15 o 
   3  11   2      139.00      121.93     27.10 o 
  -3 -10   3        0.94       -9.15     10.39 o 
  -2 -10   3      372.44      362.54     57.78 o 
  -1 -10   3       20.03      -18.14     18.14 o 
   0 -10   3        8.21       -5.84     21.83 o 
  -5  -9   3      950.97     1059.52     83.41 o 
  -4  -9   3      463.26      539.43     45.14 o 
  -3  -9   3        0.06       -6.66     11.53 o 
  -2  -9   3      211.12      210.00     32.35 o 
  -1  -9   3      695.03      613.44     68.83 o 
   0  -9   3       86.84       41.28     25.97 o 
   1  -9   3       37.06       76.77     34.42 o 
  -7  -8   3       54.46       71.07     20.62 o 
  -6  -8   3      257.48      323.41     49.75 o 
  -5  -8   3       10.15      -11.24     11.76 o 
  -4  -8   3      200.36      234.94     30.73 o 
  -3  -8   3      411.30      432.19     37.84 o 
  -2  -8   3       56.05       57.27     17.45 o 
  -1  -8   3      520.09      483.97     49.30 o 
   0  -8   3      113.44      177.30     41.90 o 
   1  -8   3      122.66       79.72     31.13 o 
   2  -8   3     1784.87     1853.14    117.31 o 
   3  -8   3      233.41      196.64     50.80 o 
   4  -8   3        8.28      -21.32     21.32 o 
   5  -8   3        0.13       -0.91     21.09 o 
  -8  -7   3      756.02      699.59     51.48 o 
  -7  -7   3     1111.40     1305.44     61.06 o 
  -6  -7   3     1761.94     2098.19     75.98 o 
  -5  -7   3       60.50       56.69     16.82 o 
  -4  -7   3      499.64      537.65     38.62 o 
  -3  -7   3      253.73      322.23     47.66 o 
  -2  -7   3      736.32      753.37     44.10 o 
  -1  -7   3       24.28       15.08     11.33 o 
   0  -7   3     1903.24     1939.66    107.11 o 
   1  -7   3     7094.22     7299.43    224.59 o 
   2  -7   3     1381.64     1627.41    103.65 o 
   3  -7   3      650.26      623.54     38.57 o 
   4  -7   3      442.41      437.80     35.39 o 
   5  -7   3      248.11      265.24     58.51 o 
   6  -7   3        3.07       -2.16     11.71 o 
  -8  -6   3      124.48      158.53     25.44 o 
  -7  -6   3       32.85       64.43     17.34 o 
  -6  -6   3      435.01      423.98     45.84 o 
  -5  -6   3      430.72      508.30     34.52 o 
  -4  -6   3      226.52      203.96     22.63 o 
  -3  -6   3      546.97      545.02     34.86 o 
  -2  -6   3      988.10     1157.01     50.47 o 
  -1  -6   3       10.52        9.41      9.01 o 
   0  -6   3     7022.32     6898.67    199.70 o 
   1  -6   3     2881.07     2871.53     98.46 o 
   2  -6   3        0.56       10.93      8.93 o 
   3  -6   3      341.82      299.60     45.19 o 
   4  -6   3       25.09       53.92     25.97 o 
   5  -6   3       56.52       59.42     27.67 o 
   6  -6   3      713.23      774.13     78.42 o 
   7  -6   3       44.61       56.42     31.98 o 
  -9  -5   3     1253.38     1215.43     82.78 o 
  -8  -5   3     1409.74     1459.11     58.69 o 
  -7  -5   3       51.28       51.85     14.68 o 
  -6  -5   3      163.60      165.56     21.36 o 
  -5  -5   3      736.82      855.27     80.74 o 
  -4  -5   3      237.38      282.24     24.47 o 
  -3  -5   3        2.04       39.31     11.08 o 
  -2  -5   3     3891.91     3732.25     85.86 o 
  -1  -5   3    13362.28    13267.28    190.55 o 
   0  -5   3     5744.11     6216.48     94.79 o 
   1  -5   3      313.11      394.75     22.61 o 
   2  -5   3     1186.06     1209.20     43.69 o 
   3  -5   3     2895.01     2838.08    122.30 o 
   4  -5   3      114.96       98.26     30.45 o 
   5  -5   3      440.13      379.89     48.31 o 
   6  -5   3      319.63      269.72     46.44 o 
   7  -5   3     1814.03     1784.70    113.17 o 
   8  -5   3     1290.42     1588.57    111.81 o 
  -9  -4   3      106.75      120.60     33.06 o 
  -8  -4   3      202.22      190.00     33.68 o 
  -7  -4   3      124.99      152.48     19.02 o 
  -6  -4   3      207.19      195.58     19.80 o 
  -5  -4   3       89.57       59.54     12.61 o 
  -4  -4   3     1530.34     1637.72    105.66 o 
  -3  -4   3       89.17      220.45     25.74 o 
  -2  -4   3     8033.11     7882.39    124.20 o 
  -1  -4   3     8693.55     8852.68     94.15 o 
   0  -4   3       93.97      189.41     12.55 o 
   1  -4   3       15.80       40.78     16.36 o 
   2  -4   3      223.19      226.93     20.02 o 
   3  -4   3      606.69      614.40     51.14 o 
   4  -4   3     2219.67     2139.36    100.13 o 
   5  -4   3      416.27      436.99     49.16 o 
   6  -4   3     1870.23     1753.80     97.98 o 
   7  -4   3     1401.54     1432.19     93.84 o 
   8  -4   3       87.96       66.74     34.30 o 
   9  -4   3      134.66       67.95     22.85 o 
  -9  -3   3      116.27      128.03     32.09 o 
  -8  -3   3       67.90       49.95     20.13 o 
  -7  -3   3      725.38      783.31     43.52 o 
  -6  -3   3      459.52      550.64     29.77 o 
  -5  -3   3        6.68       10.45      6.81 o 
  -4  -3   3     1047.48      896.21     34.08 o 
  -3  -3   3    29226.82    28069.19    302.37 o 
  -2  -3   3    15824.25    15539.23    140.23 o 
  -1  -3   3     2229.32     2332.43     36.98 o 
   0  -3   3     2291.39     2345.97     45.89 o 
   1  -3   3     2250.94     2111.08     47.08 o 
   2  -3   3     2288.78     2485.11     56.61 o 
   3  -3   3     4276.26     4284.90    129.45 o 
   4  -3   3      350.14      280.89     34.13 o 
   5  -3   3     5947.97     5769.43    166.13 o 
   6  -3   3     4373.62     4377.89    148.44 o 
   7  -3   3     1654.00     1619.76     92.42 o 
   8  -3   3     1222.62     1062.96     79.38 o 
   9  -3   3     1125.08     1050.37     85.84 o 
 -10  -2   3       42.01       84.86     25.49 o 
  -9  -2   3      222.99      213.99     36.29 o 
  -8  -2   3        9.18       10.60     12.76 o 
  -7  -2   3      296.48      273.11     27.58 o 
  -6  -2   3     1105.81     1333.09     43.59 o 
  -5  -2   3       84.98      275.50     18.98 o 
  -4  -2   3     4497.34     4363.18     97.61 o 
  -3  -2   3     5354.07     5564.28     84.63 o 
  -2  -2   3       91.10      500.12     15.42 o 
  -1  -2   3      755.31      877.93     20.24 o 
   0  -2   3     1976.91     1961.09     38.60 o 
   1  -2   3      802.81      748.61     51.31 o 
   2  -2   3    16485.13    16601.94    189.88 o 
   3  -2   3     3411.64     3647.48     71.13 o 
   4  -2   3     4954.77     5193.58    137.50 o 
   5  -2   3     4215.69     4049.48    123.89 o 
   6  -2   3      482.81      568.70     47.63 o 
   7  -2   3       53.78       10.26     16.95 o 
   8  -2   3      441.63      401.72     48.20 o 
   9  -2   3       41.36       28.76     13.43 o 
  10  -2   3      237.42       -1.36     11.00 o 
 -10  -1   3       28.97       36.85     17.16 o 
  -9  -1   3      171.15      187.01     41.87 o 
  -8  -1   3      135.27      176.39     35.95 o 
  -7  -1   3       84.90       68.10     20.64 o 
  -6  -1   3     1365.97     1299.29     67.42 o 
  -5  -1   3    10491.30    10341.97    212.74 o 
  -4  -1   3    23234.21    23125.71    283.16 o 
  -3  -1   3     5607.86     5465.29     63.27 o 
  -2  -1   3     3939.37     3887.53     47.48 o 
  -1  -1   3    12334.78    12156.00    110.90 o 
   0  -1   3     4026.99     4553.30     64.40 o 
   1  -1   3     3914.31     4153.69     68.47 o 
   2  -1   3      949.40     1005.72     31.55 o 
   3  -1   3    10482.58    10218.42    130.54 o 
   4  -1   3    17908.99    17849.76    208.07 o 
   5  -1   3     4279.24     4246.57    115.84 o 
   6  -1   3     2612.77     2487.84     90.55 o 
   7  -1   3     4909.18     4985.26    144.25 o 
   8  -1   3      596.91      604.72     37.38 o 
   9  -1   3       46.44       46.70     21.69 o 
  10  -1   3       43.41       -0.45     10.89 o 
  -9   0   3      122.35      122.67     24.84 o 
  -8   0   3        1.70      120.39     22.16 o 
  -6   0   3     4213.68     4381.63    132.79 o 
  -5   0   3     4026.41     4239.31    121.00 o 
  -4   0   3     1273.46     1829.72     69.68 o 
  -3   0   3      274.03      598.04     24.27 o 
  -2   0   3      194.96      249.02     10.00 o 
  -1   0   3       45.77       71.84      7.24 o 
   0   0   3    34323.60    30864.23    598.36 o 
   1   0   3    11128.86    11203.34    121.24 o 
   2   0   3     2297.49     2099.19     38.50 o 
   3   0   3    10340.80    10993.52    254.27 o 
   4   0   3      185.94      209.95     14.54 o 
   5   0   3       33.89       21.31      7.12 o 
   6   0   3     2617.80     2427.70     87.04 o 
   7   0   3       46.87       37.16     10.62 o 
   8   0   3     1780.00     1723.09     58.56 o 
   9   0   3      725.92      699.34     58.97 o 
  10   0   3        5.01        4.42     13.49 o 
  -9   1   3       85.39       89.42     21.71 o 
  -8   1   3      166.48      159.45     27.19 o 
  -7   1   3     3848.45     4002.17     99.17 o 
  -6   1   3     8153.81     8402.65    281.40 o 
  -5   1   3     2096.04     2013.48     86.89 o 
  -4   1   3     2212.09     2444.81     84.14 o 
  -3   1   3     8678.19     8972.61    122.40 o 
  -2   1   3     5886.28     6079.28     87.74 o 
  -1   1   3     3542.83     3469.37    118.62 o 
   0   1   3     1295.95     1394.63     28.86 o 
   1   1   3    16052.97    15011.05    295.35 o 
   2   1   3    44690.57    42241.18    417.04 o 
   3   1   3     9854.50     9858.49    112.29 o 
   4   1   3     4172.62     4217.80     85.59 o 
   5   1   3    14400.29    13947.48    164.37 o 
   6   1   3     1729.40     1899.53     75.52 o 
   7   1   3        4.07       46.62     11.00 o 
   8   1   3      613.82      595.15     36.23 o 
   9   1   3      541.26      430.81     44.57 o 
  10   1   3      447.93      512.06     51.82 o 
  -9   2   3       15.34       22.85     27.10 o 
  -8   2   3      599.77      674.34     62.31 o 
  -7   2   3     1994.00     1955.07     69.03 o 
  -6   2   3     2476.60     2866.52    152.78 o 
  -5   2   3       78.03      298.30     39.95 o 
  -4   2   3      601.65      563.22     28.99 o 
  -3   2   3        0.36       29.13      6.54 o 
  -2   2   3    12191.69    12484.23    125.80 o 
  -1   2   3     7862.33     8592.76     74.84 o 
   0   2   3      664.10      730.51     14.54 o 
   1   2   3    11073.21    10920.11     97.28 o 
   2   2   3       17.71      162.33     15.42 o 
   3   2   3      198.38      240.01     19.68 o 
   4   2   3     3793.12     4041.61     50.19 o 
   5   2   3      524.53      512.25     15.69 o 
   6   2   3     3140.77     3121.49     48.33 o 
   7   2   3     2921.35     3123.52     53.04 o 
   8   2   3       19.10       47.74     17.12 o 
   9   2   3      248.49      216.03     31.19 o 
  10   2   3        5.16        8.28     12.87 o 
  11   2   3       77.46       66.51     26.48 o 
  -8   3   3     1910.47     1968.58    111.70 o 
  -7   3   3     1756.39     1608.82     93.73 o 
  -6   3   3      293.29      312.87     41.73 o 
  -5   3   3     1467.63     1430.83     77.40 o 
  -4   3   3     1841.74     1932.12     82.73 o 
  -3   3   3     1039.78     1059.99     38.46 o 
  -2   3   3     1631.09     1686.90     45.74 o 
  -1   3   3     3272.99     3391.63     50.02 o 
   0   3   3    29426.34    28949.02    237.70 o 
   1   3   3     9169.08     9793.53     95.75 o 
   2   3   3     4610.90     4923.21     69.73 o 
   3   3   3    15255.75    15453.98    161.89 o 
   4   3   3    15754.79    16311.13    172.75 o 
   5   3   3        2.39       18.70      6.38 o 
   6   3   3     2241.85     2184.54     47.71 o 
   7   3   3     1229.59     1280.01     78.78 o 
   8   3   3     1558.21     1687.12     76.77 o 
   9   3   3      646.93      670.08     51.99 o 
  10   3   3       84.12      124.74     29.48 o 
  11   3   3      515.42      532.87     55.11 o 
  -7   4   3      242.63      383.86     50.41 o 
  -6   4   3      536.78      569.10     56.30 o 
  -5   4   3      468.60      379.50     43.49 o 
  -4   4   3     2516.57     2455.12    100.47 o 
  -3   4   3     5380.06     5471.19    148.61 o 
  -2   4   3      508.44      551.24     27.71 o 
  -1   4   3     3591.04     3383.23     55.20 o 
   0   4   3     3018.43     3369.20     52.91 o 
   1   4   3      690.27      900.89     24.50 o 
   2   4   3     4718.37     5143.88     65.02 o 
   3   4   3      473.11      410.19     25.29 o 
   4   4   3     7300.28     7250.73     80.25 o 
   5   4   3     4042.58     4180.87     66.89 o 
   6   4   3      174.69      177.26     16.19 o 
   7   4   3       48.97       53.77     10.08 o 
   8   4   3      249.07      240.07     30.73 o 
   9   4   3       28.73       46.27     17.80 o 
  10   4   3      318.77      320.92     38.50 o 
  -7   5   3      368.43      248.86     51.03 o 
  -6   5   3      163.77      190.85     43.89 o 
  -5   5   3      133.76      224.82     38.22 o 
  -4   5   3      370.84      365.32     42.58 o 
  -3   5   3      336.03      305.84     37.14 o 
  -2   5   3     9917.66     9843.77    148.25 o 
  -1   5   3     2968.49     2932.05     55.67 o 
   0   5   3     1625.57     1565.06     37.67 o 
   1   5   3    12195.52    12525.91    131.56 o 
   2   5   3    13708.76    14176.01    141.24 o 
   3   5   3     1099.96     1160.04     28.89 o 
   4   5   3     1242.45     1170.19     29.00 o 
   5   5   3      174.79      160.38     11.42 o 
   6   5   3     5908.45     5963.00     82.47 o 
   7   5   3     1009.97     1037.21     68.15 o 
   8   5   3      677.02      710.21     36.15 o 
   9   5   3      987.19     1147.42     55.28 o 
  10   5   3      800.75      894.45     71.05 o 
  -7   6   3       78.97       -6.29     14.00 o 
  -6   6   3      188.90      192.72     44.96 o 
  -5   6   3     1460.05     1319.53     90.27 o 
  -4   6   3       48.42       55.40     22.23 o 
  -3   6   3     1698.54     1708.78     91.63 o 
  -2   6   3      609.79      714.14     57.66 o 
  -1   6   3        0.31      270.66     19.10 o 
   0   6   3     2335.04     2503.17     52.85 o 
   1   6   3      513.03      505.36     24.31 o 
   2   6   3     1047.85      966.62     29.36 o 
   3   6   3     8583.53     8468.83    152.72 o 
   4   6   3      653.62      681.44     23.63 o 
   5   6   3      321.70      272.14     15.84 o 
   6   6   3      944.23     1051.06     71.07 o 
   7   6   3      486.08      507.52     49.78 o 
   8   6   3       15.24       22.62     19.50 o 
   9   6   3      239.40      210.87     42.58 o 
  10   6   3       40.95       37.37     24.27 o 
  -6   7   3      104.64       -4.14     20.07 o 
  -5   7   3       76.53       94.86     33.45 o 
  -4   7   3     1442.53     1597.36    101.44 o 
  -3   7   3     1994.09     1841.63    103.08 o 
  -2   7   3      597.88      652.05     59.59 o 
  -1   7   3     3020.47     2974.11    116.58 o 
   0   7   3     5666.93     6173.53     94.62 o 
   1   7   3      913.57      843.29     30.88 o 
   2   7   3     1146.14     1122.11     33.92 o 
   3   7   3      861.67      713.26     37.63 o 
   4   7   3     2718.29     2723.42     73.04 o 
   5   7   3      909.02      786.84     37.96 o 
   6   7   3      394.05      336.40     41.96 o 
   7   7   3     1668.58     1863.97     97.35 o 
   8   7   3     2759.69     3082.17    131.60 o 
   9   7   3      133.88      163.47     39.46 o 
  -5   8   3      210.72      213.36     51.20 o 
  -4   8   3      108.80      171.52     44.74 o 
  -3   8   3        0.66       34.76     24.10 o 
  -2   8   3      483.29      579.65     61.86 o 
  -1   8   3     1117.58      990.50     76.26 o 
   0   8   3      143.59      129.17     23.75 o 
   1   8   3     2856.54     2851.73     86.59 o 
   2   8   3      731.42      715.48     42.17 o 
   3   8   3      122.68      122.93     21.26 o 
   4   8   3      108.58      128.75     21.59 o 
   5   8   3      270.40      226.75     24.66 o 
   6   8   3      115.22       89.30     28.80 o 
   7   8   3      287.31      279.87     42.01 o 
   8   8   3      118.03       88.85     29.43 o 
   9   8   3      232.88       -8.79     13.04 o 
  -4   9   3      225.82      321.09     55.68 o 
  -3   9   3      720.57      628.18     70.42 o 
  -2   9   3     1150.86     1289.25     96.96 o 
  -1   9   3      422.16      513.88     60.73 o 
   0   9   3      216.07      258.03     29.97 o 
   1   9   3       66.28       62.55     18.59 o 
   2   9   3     1087.75      997.31     53.66 o 
   3   9   3      628.42      657.66     43.02 o 
   4   9   3        1.35       15.19     11.52 o 
   5   9   3     1012.98      974.91     75.18 o 
   6   9   3     2043.75     2120.20    114.25 o 
   7   9   3      446.93      473.16     56.08 o 
   8   9   3        2.73      -11.40     11.40 o 
  -2  10   3        6.31        7.71     24.49 o 
  -1  10   3      720.12      802.08     79.27 o 
   0  10   3      199.02      210.06     33.07 o 
   1  10   3       56.95       57.48     19.94 o 
   2  10   3        8.47       19.50     15.16 o 
   3  10   3      268.59      265.87     33.81 o 
   4  10   3       23.05       19.54     26.88 o 
   5  10   3      368.34      402.35     54.21 o 
   6  10   3       36.43        4.93     18.37 o 
   2  11   3       17.40       31.20     19.43 o 
   3  11   3      335.51      313.76     38.86 o 
  -5  -9   4      263.58      209.84     34.76 o 
  -4  -9   4       95.03       52.05     21.21 o 
  -3  -9   4       69.12       40.48     18.53 o 
  -2  -9   4       31.71       33.75     16.61 o 
  -1  -9   4      154.66      160.29     42.87 o 
   0  -9   4        1.13       17.18     21.04 o 
   1  -9   4      533.31      521.19     67.47 o 
   2  -9   4      235.35        3.91     19.85 o 
  -6  -8   4      204.84      249.68     32.99 o 
  -5  -8   4      117.55      124.92     37.93 o 
  -4  -8   4     1046.05     1122.49     59.55 o 
  -3  -8   4      239.10      257.56     30.83 o 
  -2  -8   4       17.70       15.00     13.28 o 
  -1  -8   4      868.66      877.38     77.34 o 
   0  -8   4     4362.14     4113.33    173.11 o 
   1  -8   4     2643.81     2565.41    136.93 o 
   2  -8   4      574.99      565.42     69.51 o 
   3  -8   4      167.86      160.41     47.68 o 
   4  -8   4      265.12       -3.01     24.83 o 
  -7  -7   4      102.25      158.75     27.50 o 
  -6  -7   4      110.87      111.49     22.59 o 
  -5  -7   4      193.43      221.39     26.72 o 
  -4  -7   4       85.09       89.28     20.13 o 
  -3  -7   4      989.20     1176.16     56.39 o 
  -2  -7   4        0.15       47.92     27.36 o 
  -1  -7   4     1477.60     1343.34     89.42 o 
   0  -7   4      214.00      213.25     45.93 o 
   1  -7   4      149.38      149.41     40.48 o 
   2  -7   4        0.05       -9.64     18.94 o 
   3  -7   4       35.49       37.48     24.32 o 
   4  -7   4      169.73      152.47     43.60 o 
   5  -7   4      815.76      767.18     48.27 o 
   6  -7   4       16.19       20.74     15.98 o 
  -8  -6   4       97.93      139.82     37.65 o 
  -7  -6   4       25.56       20.80     12.99 o 
  -6  -6   4     1242.56     1321.95     57.51 o 
  -5  -6   4       49.47      113.66     20.95 o 
  -4  -6   4      316.72      298.48     27.96 o 
  -3  -6   4      742.73      661.81     39.58 o 
  -2  -6   4     8388.76     8523.49    154.60 o 
  -1  -6   4     8140.95     8363.47    153.60 o 
   0  -6   4     2416.46     2242.67    110.85 o 
   1  -6   4     2018.56     2131.76    109.72 o 
   2  -6   4     1368.99     1399.27     51.32 o 
   3  -6   4      713.83      694.95     38.92 o 
   4  -6   4      299.25      249.14     50.32 o 
   5  -6   4      190.54      136.54     24.09 o 
   6  -6   4     1404.55     1530.39     68.27 o 
   7  -6   4     1330.57     1443.32    106.00 o 
  -8  -5   4       61.68       91.12     28.12 o 
  -7  -5   4       11.42        9.41     13.38 o 
  -6  -5   4       91.55       83.83     17.07 o 
  -5  -5   4      887.26     1062.42     46.55 o 
  -4  -5   4      285.13      401.97     37.14 o 
  -3  -5   4     2759.11     2641.90    134.95 o 
  -2  -5   4     2088.84     1962.69     61.78 o 
  -1  -5   4       15.27      158.24     20.41 o 
   0  -5   4      576.16      564.81     25.78 o 
   1  -5   4        7.74        3.55     13.81 o 
   2  -5   4      362.12      369.89     31.41 o 
   3  -5   4     4555.46     4699.14    100.02 o 
   4  -5   4      198.89      186.88     36.52 o 
   5  -5   4      365.75      370.44     31.12 o 
   6  -5   4      614.57      639.04     42.31 o 
   7  -5   4      425.35      362.17     35.39 o 
   8  -5   4      127.34       96.13     23.77 o 
  -9  -4   4      149.35      141.75     35.49 o 
  -8  -4   4      135.34      234.29     37.20 o 
  -7  -4   4      200.65      288.38     38.67 o 
  -6  -4   4        8.55       10.16      8.34 o 
  -5  -4   4      513.04      556.68     31.07 o 
  -4  -4   4     8865.18     8750.67    188.87 o 
  -3  -4   4     9913.11    10142.60    150.95 o 
  -2  -4   4     3420.53     3584.02     49.26 o 
  -1  -4   4     1800.93     1692.19     34.48 o 
   0  -4   4     9942.25    10337.93    135.67 o 
   1  -4   4     1246.18     1289.72     40.63 o 
   2  -4   4      976.75     1036.18     38.91 o 
   3  -4   4        1.50      105.83     67.84 o 
   4  -4   4     4740.67     4998.35    124.09 o 
   5  -4   4     9140.09     9038.57    157.12 o 
   6  -4   4     1091.46     1190.18     54.56 o 
   7  -4   4      951.10      903.52     50.16 o 
   8  -4   4      903.00      969.94     55.77 o 
  -9  -3   4       12.10      -12.19     12.19 o 
  -8  -3   4       84.17       91.40     27.16 o 
  -7  -3   4      323.88      396.85     43.32 o 
  -6  -3   4      402.47      444.84     27.50 o 
  -5  -3   4     3183.54     2872.49    111.36 o 
  -4  -3   4     3242.28     3301.20     70.84 o 
  -3  -3   4      238.52      584.48     22.46 o 
  -2  -3   4      128.61      422.22     15.80 o 
  -1  -3   4        4.58       24.23      5.55 o 
   0  -3   4      117.85      115.34     26.45 o 
   1  -3   4     9857.93    10377.92    137.07 o 
   2  -3   4     2065.14     1887.25     50.30 o 
   3  -3   4      673.11      591.17     29.49 o 
   4  -3   4     2467.39     2449.57     66.04 o 
   5  -3   4      121.27      132.45     20.32 o 
   6  -3   4      910.49      880.61     44.52 o 
   7  -3   4      857.83      767.50     43.87 o 
   8  -3   4       18.38       10.41     10.62 o 
   9  -3   4      166.34      195.56     66.65 o 
  -9  -2   4      151.60      139.65     34.36 o 
  -8  -2   4        9.89        3.23     12.30 o 
  -7  -2   4       37.08       34.30     17.69 o 
  -6  -2   4     4391.55     4035.44     81.44 o 
  -5  -2   4     9169.79     9323.62    131.92 o 
  -4  -2   4     6613.00     6500.03    117.60 o 
  -3  -2   4     1386.49     1351.70     29.60 o 
  -2  -2   4     5533.66     5599.39     87.76 o 
  -1  -2   4     4000.76     4089.58     54.42 o 
   0  -2   4     1494.50     1434.68     52.73 o 
   1  -2   4     2887.18     3117.86     58.85 o 
   2  -2   4    13431.61    13833.39    183.03 o 
   3  -2   4    16840.50    16884.49    203.38 o 
   4  -2   4     5576.94     5752.03    101.52 o 
   5  -2   4     2684.59     2656.55     68.90 o 
   6  -2   4     5123.40     4849.96    102.80 o 
   7  -2   4     1887.76     1849.52     64.63 o 
   8  -2   4      142.64       67.39     27.07 o 
   9  -2   4      226.89      310.60     43.15 o 
  -8  -1   4        3.31      100.19     29.20 o 
  -7  -1   4      750.34      742.21     56.98 o 
  -6  -1   4     2541.75     2425.02     97.47 o 
  -5  -1   4      356.16      664.03     52.25 o 
  -4  -1   4      140.30      520.67     22.08 o 
  -3  -1   4     1958.43     1945.99     47.10 o 
  -2  -1   4      239.22      261.01     11.41 o 
  -1  -1   4    19762.74    18692.06    201.48 o 
   0  -1   4     5399.33     5602.52    109.66 o 
   1  -1   4      294.36      246.95     14.25 o 
   2  -1   4     6202.00     6405.90     91.80 o 
   3  -1   4     1257.99     1477.56     41.09 o 
   4  -1   4      116.92      167.55     15.82 o 
   5  -1   4     3613.30     3522.17     75.40 o 
   6  -1   4      139.47      141.54     22.88 o 
   7  -1   4     1818.78     1715.85     58.26 o 
   8  -1   4      885.99      972.31     46.71 o 
   9  -1   4       21.31       33.51     18.14 o 
  10  -1   4       44.69        7.26     12.13 o 
  -9   0   4        3.03       11.69     12.34 o 
  -8   0   4     1337.69     1225.36     72.58 o 
  -7   0   4     4376.11     4660.20    152.41 o 
  -6   0   4     5204.10     5174.98    150.43 o 
  -5   0   4     2889.79     2762.61     98.32 o 
  -4   0   4     4491.92     4499.21     84.40 o 
  -3   0   4     4037.80     3975.06     50.62 o 
  -2   0   4     1232.52     1014.46     18.66 o 
  -1   0   4      710.30      833.21     26.14 o 
   0   0   4     6907.02     6955.91    132.31 o 
   1   0   4    33719.33    32376.30    315.48 o 
   2   0   4    10408.14    11008.54    226.32 o 
   3   0   4     4059.08     4276.62     92.93 o 
   4   0   4    16554.03    16954.83    551.33 o 
   5   0   4     7515.42     7622.79    113.75 o 
   6   0   4       31.82       35.27     11.17 o 
   7   0   4      343.82      389.97     25.95 o 
   8   0   4      263.68      251.27     23.00 o 
   9   0   4     1015.48      977.63     69.51 o 
  -9   1   4      106.59      117.14     24.57 o 
  -8   1   4     1616.66     1528.29     64.91 o 
  -7   1   4      108.55      144.23     23.24 o 
  -6   1   4      127.36      487.03     50.24 o 
  -5   1   4       56.55       81.08     21.49 o 
  -4   1   4        2.67       11.90      6.35 o 
  -3   1   4     5603.55     5493.74     92.39 o 
  -2   1   4    13686.63    14503.77    172.31 o 
  -1   1   4        4.48        6.36      4.03 o 
   0   1   4     6419.50     6636.12    203.75 o 
   1   1   4      613.29     1082.26     33.99 o 
   2   1   4       77.20      437.45     17.83 o 
   3   1   4     9431.90    10139.74    253.93 o 
   4   1   4     1021.49      996.16     28.20 o 
   5   1   4     1491.78     1390.06     37.22 o 
   6   1   4     8804.53     8815.73    162.36 o 
   7   1   4      154.75      156.76     19.25 o 
   8   1   4      183.06      207.24     29.48 o 
   9   1   4       11.66       10.89     11.62 o 
  10   1   4        0.08        7.60     16.05 o 
  -8   2   4     1813.45     1866.07     73.73 o 
  -7   2   4     1133.32     1215.72     68.47 o 
  -6   2   4     2049.31     2166.35     92.73 o 
  -5   2   4     4614.36     4598.24     99.71 o 
  -4   2   4      163.91      248.08     20.59 o 
  -3   2   4     1391.98     1391.19     36.13 o 
  -2   2   4     2767.57     3013.19     75.04 o 
  -1   2   4    25912.89    25011.36    250.37 o 
   0   2   4    16978.98    17755.54    184.33 o 
   1   2   4     5132.42     5648.02     59.53 o 
   2   2   4    23263.52    22613.61    396.76 o 
   3   2   4    11661.70    11860.58    201.17 o 
   4   2   4       62.71       99.57     15.71 o 
   5   2   4      585.36      640.38     28.55 o 
   6   2   4      441.45      384.84     19.61 o 
   7   2   4     3632.52     3359.38    109.60 o 
   8   2   4       48.29       87.15     23.59 o 
   9   2   4      708.95      673.49     55.51 o 
  10   2   4     1355.89     1303.14     81.14 o 
  11   2   4      688.00      669.69     62.03 o 
  -8   3   4      181.11      331.87     51.31 o 
  -7   3   4      164.06      190.34     41.67 o 
  -6   3   4       20.59       14.69     15.82 o 
  -5   3   4     3225.67     3192.12    118.79 o 
  -4   3   4     2902.46     3016.16     75.37 o 
  -3   3   4      519.05      506.42     22.54 o 
  -2   3   4     3386.86     3161.34    113.85 o 
  -1   3   4       30.86      350.29     15.79 o 
   0   3   4      209.10      731.52     20.67 o 
   1   3   4     6707.38     6991.86     75.52 o 
   2   3   4     4895.58     5317.65     61.48 o 
   3   3   4       57.05       22.79      8.39 o 
   4   3   4    16778.09    17349.40    276.24 o 
   5   3   4      538.86      565.40     13.60 o 
   6   3   4      285.02      252.56     11.35 o 
   7   3   4        1.59       31.07     13.78 o 
   8   3   4        2.93        7.26     10.60 o 
   9   3   4      157.92      174.52     29.65 o 
  10   3   4      392.94      384.03     44.11 o 
  11   3   4       20.42        9.92     18.54 o 
  -8   4   4      407.90        1.36     17.41 o 
  -7   4   4      769.46      802.20     72.46 o 
  -6   4   4       12.22       34.93     20.24 o 
  -5   4   4      640.82      636.06     55.11 o 
  -4   4   4      199.29      232.70     31.81 o 
  -3   4   4     5816.05     5997.76    143.82 o 
  -2   4   4     9165.66     9176.69    137.81 o 
  -1   4   4     3105.05     3552.87     57.49 o 
   0   4   4    13955.17    14140.41    139.91 o 
   1   4   4    14099.92    14395.82    138.75 o 
   2   4   4      264.89      232.48     12.93 o 
   3   4   4     3323.03     3444.61     63.22 o 
   4   4   4      870.65      815.63     22.32 o 
   5   4   4     2692.90     2692.32     46.97 o 
   6   4   4      634.02      606.18     22.25 o 
   7   4   4      152.13      163.07     23.30 o 
   8   4   4     1217.03     1179.93     65.38 o 
   9   4   4     2690.13     2854.58    110.06 o 
  10   4   4       88.55      118.16     28.41 o 
  -7   5   4      128.69       64.07     30.28 o 
  -6   5   4      859.56      899.15     75.98 o 
  -5   5   4      270.29      195.90     33.51 o 
  -4   5   4     1468.10     1405.09     81.02 o 
  -3   5   4      270.40      320.75     37.93 o 
  -2   5   4        8.42      419.30     59.85 o 
  -1   5   4     1053.81     1130.58     33.63 o 
   0   5   4     5062.09     5076.28     74.47 o 
   1   5   4      435.38      385.99     18.19 o 
   2   5   4     8580.00     8425.76     98.66 o 
   3   5   4     1176.39     1177.44     29.83 o 
   4   5   4      628.09      600.29     20.53 o 
   5   5   4       26.85       67.07      8.50 o 
   6   5   4      776.89      726.38     33.23 o 
   7   5   4      569.79      541.37     40.26 o 
   8   5   4     1705.63     1815.83     80.46 o 
   9   5   4        7.06        7.60     12.47 o 
  10   5   4      500.24      566.44     51.03 o 
  -7   6   4      114.38       11.68     18.65 o 
  -6   6   4        1.22       -3.12     19.33 o 
  -5   6   4     1080.27      944.34     77.23 o 
  -4   6   4     1342.04     1406.00     87.38 o 
  -3   6   4      646.61      705.75     58.12 o 
  -2   6   4     5379.29     5441.40    110.03 o 
  -1   6   4     6416.41     6474.14     96.37 o 
   0   6   4     1104.51     1069.79     34.13 o 
   1   6   4      648.13      573.38     24.31 o 
   2   6   4       42.44       68.75     10.37 o 
   3   6   4     3818.92     3530.59     59.79 o 
   4   6   4      990.63      852.16     27.08 o 
   5   6   4      181.24      146.98     15.71 o 
   6   6   4     2438.00     2420.79     63.93 o 
   7   6   4     1740.11     2013.89     60.38 o 
   8   6   4      451.46      410.85     47.63 o 
   9   6   4       32.63       43.09     22.57 o 
  10   6   4        9.10        4.59     18.54 o 
  -6   7   4       91.98       83.75     32.94 o 
  -5   7   4      384.07      386.75     52.56 o 
  -4   7   4      106.92      190.46     44.40 o 
  -3   7   4      432.57      485.18     52.84 o 
  -2   7   4     1220.84     1235.56     80.68 o 
  -1   7   4       85.97      107.52     15.65 o 
   0   7   4     4244.21     4179.15     76.45 o 
   1   7   4     1134.03     1182.74     37.37 o 
   2   7   4      356.82      327.42     19.66 o 
   3   7   4      143.49      186.22     14.82 o 
   4   7   4     1224.35     1290.32     36.13 o 
   5   7   4        1.54       18.48     12.76 o 
   6   7   4     1689.99     1731.12     90.04 o 
   7   7   4      119.91       86.52     27.10 o 
   8   7   4     1207.86     1042.55     75.41 o 
   9   7   4      113.90      126.90     34.81 o 
  -5   8   4      248.65      278.51     57.04 o 
  -4   8   4      764.76      908.62     81.42 o 
  -3   8   4     2309.39     2339.51    125.82 o 
  -2   8   4      407.06      421.17     53.36 o 
  -1   8   4      262.73      215.69     38.22 o 
   0   8   4        0.82        2.47     12.22 o 
   1   8   4     1697.60     1652.98     47.25 o 
   2   8   4      314.63      288.81     27.38 o 
   3   8   4      398.42      359.30     33.96 o 
   4   8   4      625.32      614.97     37.20 o 
   5   8   4     4445.94     4593.24    156.89 o 
   6   8   4      620.95      628.47     57.04 o 
   7   8   4        2.77       12.53     16.56 o 
   8   8   4      211.07      162.39     37.71 o 
   9   8   4      265.65      -11.28     11.28 o 
  -3   9   4      105.24      112.04     37.14 o 
  -2   9   4      420.06      433.08     56.87 o 
  -1   9   4      480.99      380.69     52.11 o 
   0   9   4        0.90        7.97     12.78 o 
   1   9   4       14.92        4.59     21.23 o 
   2   9   4      613.18      662.62     63.90 o 
   3   9   4       11.28       19.43     14.07 o 
   4   9   4      535.16      549.07     38.96 o 
   5   9   4        9.68        5.10     14.86 o 
   6   9   4      647.43      441.81     51.03 o 
   7   9   4      208.14      249.71     42.13 o 
   8   9   4        9.56       -1.59     11.34 o 
  -2  10   4        9.42       26.08     24.32 o 
  -1  10   4      411.20      352.56     54.32 o 
   0  10   4      143.40      185.99     31.75 o 
   1  10   4       13.09       38.90     17.90 o 
   2  10   4       73.64       46.72     18.32 o 
   3  10   4     2160.67     2117.87     81.56 o 
   4  10   4      632.14      612.93     63.62 o 
   5  10   4       20.78       48.37     25.29 o 
   6  10   4        7.39       17.97     19.11 o 
   2  11   4      301.17      318.97     45.11 o 
   3  11   4       24.86       31.41     25.35 o 
  -3  -9   5       67.83       29.28     16.98 o 
  -2  -9   5      180.65      185.47     49.22 o 
  -1  -9   5     1310.99     1331.32    104.16 o 
   0  -9   5     1022.10     1203.69     97.81 o 
   1  -9   5       27.32      -10.32     15.08 o 
  -5  -8   5       89.61       82.21     21.90 o 
  -4  -8   5      110.37      195.40     32.05 o 
  -3  -8   5       40.58       73.85     21.15 o 
  -2  -8   5      798.03      657.50     68.04 o 
  -1  -8   5      343.99      279.48     48.71 o 
   0  -8   5      191.91      155.42     43.60 o 
   1  -8   5       76.31       94.86     38.67 o 
   2  -8   5       44.47       62.14     32.55 o 
   3  -8   5       34.76        4.31     25.69 o 
   4  -8   5      219.52        0.96     19.62 o 
  -7  -7   5       34.59       82.84     31.81 o 
  -6  -7   5      721.99      701.31     46.24 o 
  -5  -7   5        0.30       -3.61     14.71 o 
  -4  -7   5      120.47      107.67     22.81 o 
  -3  -7   5     3338.18     3255.32    107.67 o 
  -2  -7   5     2692.07     2655.69    102.97 o 
  -1  -7   5     1142.44     1115.18     84.03 o 
   0  -7   5      159.61      239.16     43.15 o 
   1  -7   5      768.33      878.86     78.93 o 
   2  -7   5      326.83      256.23     45.87 o 
   3  -7   5      193.60      175.83     43.43 o 
   4  -7   5        4.58       11.06     25.06 o 
   5  -7   5      793.35      713.12     79.44 o 
  -7  -6   5      217.06      238.60     40.71 o 
  -6  -6   5      366.73      511.95     54.77 o 
  -5  -6   5       15.45      115.96     21.95 o 
  -4  -6   5      587.76      482.71     35.56 o 
  -3  -6   5      838.94      842.06     45.28 o 
  -2  -6   5       11.33       63.80     16.85 o 
  -1  -6   5       23.72       86.81     30.11 o 
   0  -6   5      526.96      546.99     56.13 o 
   1  -6   5        1.46       10.49     16.10 o 
   2  -6   5     2126.62     2023.75    110.57 o 
   3  -6   5      539.89      556.26     55.14 o 
   4  -6   5      392.09      341.74     41.87 o 
   5  -6   5     1355.86     1220.42    137.38 o 
   6  -6   5      148.38      120.96     24.54 o 
  -8  -5   5      141.86      136.93     35.55 o 
  -7  -5   5       39.22       58.46     24.78 o 
  -6  -5   5      193.92      182.12     37.76 o 
  -5  -5   5     2471.49     2438.90     73.03 o 
  -4  -5   5     6542.46     6669.53    127.54 o 
  -3  -5   5     2578.04     2666.99     75.07 o 
  -2  -5   5     1735.33     1957.43     63.57 o 
  -1  -5   5     2690.56     2606.97    111.47 o 
   0  -5   5     1050.42     1046.92     70.99 o 
   1  -5   5      274.70      251.93     22.85 o 
   2  -5   5        0.10       11.71     30.59 o 
   3  -5   5     2704.14     2569.99    103.99 o 
   4  -5   5     2313.30     2451.15    115.95 o 
   5  -5   5     2049.04     2118.23     73.38 o 
   6  -5   5      942.39     1046.47     71.75 o 
   7  -5   5     1808.31     1732.61     93.73 o 
  -8  -4   5      118.37      189.78     39.80 o 
  -7  -4   5      230.45      305.78     40.26 o 
  -6  -4   5      409.07      402.01     44.62 o 
  -5  -4   5     1250.31     1245.29     56.28 o 
  -4  -4   5      238.13      496.77     62.34 o 
  -3  -4   5       13.71      258.20     22.10 o 
  -2  -4   5      203.92      201.25     22.58 o 
  -1  -4   5       13.79       20.87      8.90 o 
   0  -4   5     5378.04     5668.57     95.81 o 
   1  -4   5     3997.59     4329.85     84.26 o 
   2  -4   5      152.49      172.80     17.49 o 
   3  -4   5     3018.57     2972.24     75.36 o 
   4  -4   5      455.18      388.90     34.53 o 
   5  -4   5       62.33       92.56     19.38 o 
   6  -4   5     1360.01     1342.05     58.76 o 
   7  -4   5      222.38      200.51     27.19 o 
   8  -4   5      502.28      525.82     42.73 o 
  -9  -3   5       10.06        2.04     16.50 o 
  -8  -3   5        1.38      -12.70     12.70 o 
  -7  -3   5     2239.89     2006.91     99.34 o 
  -6  -3   5     4265.45     4023.06    138.07 o 
  -5  -3   5     2102.31     2141.89     59.25 o 
  -4  -3   5     2418.99     2562.79     63.08 o 
  -3  -3   5     3582.21     3688.18     74.71 o 
  -2  -3   5     6567.56     6919.87     84.02 o 
  -1  -3   5     1005.97     1072.38     34.63 o 
   0  -3   5        3.67       27.81     18.91 o 
   1  -3   5     3148.88     2921.15     88.96 o 
   2  -3   5    12987.79    13403.69    275.82 o 
   3  -3   5     4815.91     5095.12     97.86 o 
   4  -3   5     3431.66     3374.75     80.70 o 
   5  -3   5     7273.12     7197.58    239.93 o 
   6  -3   5      892.20     1010.33    107.16 o 
   7  -3   5       17.62       24.67     12.61 o 
   8  -3   5       86.48      102.52     22.42 o 
   9  -3   5       86.47       99.34     30.73 o 
  -9  -2   5       64.58       73.48     28.63 o 
  -8  -2   5      206.57      213.53     36.29 o 
  -7  -2   5      888.27      881.86     64.47 o 
  -6  -2   5      928.88     1236.92     72.24 o 
  -5  -2   5      253.87      724.63     51.94 o 
  -4  -2   5      487.64      427.47     18.36 o 
  -3  -2   5        0.38       32.70      6.08 o 
  -2  -2   5     5030.62     4753.86     70.96 o 
  -1  -2   5    10137.47    10425.92    135.78 o 
   0  -2   5      128.60      116.88     12.88 o 
   1  -2   5     4604.92     4577.12     78.81 o 
   2  -2   5      105.23      193.81     16.79 o 
   3  -2   5      140.82      318.03     37.05 o 
   4  -2   5     3184.54     3103.36     72.78 o 
   5  -2   5      925.91      866.90     39.53 o 
   6  -2   5      433.42      458.16     33.25 o 
   7  -2   5     3193.57     3257.05     88.13 o 
   8  -2   5        0.61        2.26     10.42 o 
   9  -2   5      105.72      105.46     30.79 o 
  -9  -1   5      367.88      281.35     42.58 o 
  -8  -1   5     1565.65     1470.24     89.02 o 
  -7  -1   5     2169.32     1983.66     96.84 o 
  -6  -1   5      827.16      938.56     62.31 o 
  -5  -1   5     1801.70     1916.75     84.09 o 
  -4  -1   5     3345.62     3573.89     67.94 o 
  -3  -1   5      914.28      917.16     23.51 o 
  -2  -1   5      255.20      253.62     11.98 o 
  -1  -1   5     2150.79     2329.50     51.54 o 
   0  -1   5    15361.68    15430.77    179.34 o 
   1  -1   5    10899.07    11281.67    316.56 o 
   2  -1   5     6416.28     6899.64    100.67 o 
   3  -1   5    15202.77    15754.87    235.14 o 
   4  -1   5    10419.62    10579.54    166.39 o 
   5  -1   5       24.33       20.97      8.75 o 
   6  -1   5      781.49      772.67     36.92 o 
   7  -1   5      150.15      126.96     19.82 o 
   8  -1   5      561.24      718.96     59.20 o 
   9  -1   5      422.40      361.52     45.08 o 
  10  -1   5      153.34        4.25     12.59 o 
  -9   0   5      379.80       56.74     17.56 o 
  -8   0   5      846.65     1018.39     75.07 o 
  -7   0   5      103.91      337.48     41.90 o 
  -6   0   5      778.97      775.89     56.98 o 
  -5   0   5     1416.22     1321.23     69.23 o 
  -4   0   5     2393.32     2285.74     60.16 o 
  -3   0   5     5949.85     6362.18    103.76 o 
  -2   0   5      954.75      967.47     33.36 o 
  -1   0   5     7083.73     6890.97     99.62 o 
   0   0   5     2758.99     3102.61     57.65 o 
   2   0   5     5543.20     5761.95     82.83 o 
   3   0   5     4100.01     3987.37    117.37 o 
   4   0   5     4149.16     4093.09     73.78 o 
   5   0   5     6465.02     6962.13    177.47 o 
   6   0   5      275.77      305.40     22.06 o 
   7   0   5      166.94      163.11     19.63 o 
   8   0   5       34.93       68.95     23.76 o 
   9   0   5        6.84       37.88     20.07 o 
  -8   1   5      947.56      998.24     53.76 o 
  -7   1   5     1474.67     1292.90     58.16 o 
  -5   1   5      161.81      253.79     31.36 o 
  -4   1   5      895.74      923.85     38.31 o 
  -3   1   5      687.00      680.12     30.73 o 
  -2   1   5    11297.40    11298.15    148.92 o 
  -1   1   5     4245.16     3999.66     70.74 o 
   0   1   5     3625.59     4110.82    102.80 o 
   1   1   5    30933.67    30302.57    304.67 o 
   2   1   5    15550.60    15723.10    226.21 o 
   3   1   5     4866.42     5450.11     73.78 o 
   4   1   5     1922.17     2014.74    101.07 o 
   5   1   5      233.12      201.39     14.87 o 
   6   1   5     2537.29     2654.77     96.39 o 
   7   1   5     1115.52     1083.94     64.01 o 
   8   1   5      906.92      890.31     61.92 o 
   9   1   5     1688.93     1727.21     91.57 o 
  10   1   5     1037.11     1138.94     79.21 o 
  -8   2   5      136.18      158.69     44.14 o 
  -7   2   5      343.75      327.39     31.29 o 
  -6   2   5       17.71       31.58     13.68 o 
  -5   2   5     3449.93     3558.21     88.55 o 
  -4   2   5      683.41      571.53     26.01 o 
  -3   2   5     2231.64     2320.98     60.98 o 
  -2   2   5     2063.88     2448.40     63.67 o 
   0   2   5     2993.14     3101.81     46.42 o 
   1   2   5     7629.39     7979.75    102.17 o 
   2   2   5     2478.06     2656.04     61.04 o 
   3   2   5    14760.36    14646.21    245.46 o 
   4   2   5     4779.31     5360.11    127.58 o 
   5   2   5      866.02      877.72     49.27 o 
   6   2   5      816.65      856.40     51.99 o 
   7   2   5      587.48      603.92     48.14 o 
   8   2   5      195.32      165.17     27.78 o 
   9   2   5      689.81      678.48     56.98 o 
  10   2   5       34.97       22.91     19.22 o 
  -7   3   5       38.44       46.72     24.61 o 
  -6   3   5      275.13      321.14     29.33 o 
  -5   3   5       80.08      140.16     22.45 o 
  -4   3   5     3247.07     3283.77     66.91 o 
  -3   3   5     4107.48     4156.85     71.92 o 
  -2   3   5     2158.75     2292.89     47.88 o 
  -1   3   5    12359.83    11863.84    154.59 o 
   0   3   5    17801.98    18329.98    142.77 o 
   1   3   5     3325.53     3346.56     46.96 o 
   2   3   5     1822.70     1765.61     78.87 o 
   3   3   5     1044.69     1102.82     51.20 o 
   4   3   5     6349.23     6127.66    138.01 o 
   5   3   5     1515.47     1448.35     63.16 o 
   6   3   5      718.56      684.32     46.04 o 
   7   3   5     4700.00     5016.28    141.98 o 
   8   3   5     6269.92     6582.00    174.98 o 
   9   3   5      686.61      774.07     59.20 o 
  10   3   5        6.16        7.37     13.44 o 
  -7   4   5      649.17      690.16     68.49 o 
  -6   4   5      209.11      145.32     35.78 o 
  -5   4   5       98.68      113.06     29.14 o 
  -4   4   5     1198.80     1409.80     78.42 o 
  -3   4   5       76.81      407.14     28.16 o 
  -2   4   5     2785.94     3327.86     76.67 o 
  -1   4   5     4899.57     4986.56     77.02 o 
   0   4   5        0.13      123.43     10.43 o 
   1   4   5    10223.86    10278.23    108.78 o 
   2   4   5     5248.56     5288.91     67.64 o 
   3   4   5       23.10       22.57      4.79 o 
   4   4   5      532.90      584.69     37.88 o 
   5   4   5      460.43      474.64     35.66 o 
   6   4   5       11.32       77.34     19.39 o 
   7   4   5      910.34      918.83     56.25 o 
   8   4   5       50.43       54.60     20.41 o 
   9   4   5      486.93      492.61     47.06 o 
  10   4   5       63.71       86.13     26.59 o 
  -7   5   5       51.00        1.70     20.30 o 
  -6   5   5      792.12      756.21     70.31 o 
  -5   5   5     1083.03     1057.18     76.04 o 
  -4   5   5     1580.37     1648.39     89.08 o 
  -3   5   5     4060.31     4134.08     96.53 o 
  -2   5   5     7377.56     7036.97    125.21 o 
  -1   5   5     2682.85     2736.63     69.43 o 
   0   5   5     1133.58     1074.80     31.74 o 
   1   5   5       11.11       44.56      7.92 o 
   2   5   5     5177.68     5108.47    101.60 o 
   3   5   5     1156.42     1035.19     28.47 o 
   4   5   5      174.74      204.10     25.04 o 
   5   5   5     1630.40     1512.49     87.40 o 
   6   5   5    12505.57    12947.24    242.17 o 
   7   5   5     2573.13     2753.20     98.03 o 
   8   5   5       60.30       59.65     19.79 o 
   9   5   5      185.95      197.43     31.19 o 
  10   5   5      149.25      125.08     30.45 o 
  -6   6   5      165.56      239.16     49.90 o 
  -5   6   5       14.09      108.01     33.34 o 
  -4   6   5      704.97      886.85     70.20 o 
  -3   6   5     1688.97     1742.29     92.82 o 
  -2   6   5      215.57      226.01     22.96 o 
  -1   6   5     3130.63     3051.66     62.98 o 
   0   6   5     2077.82     2096.69     49.18 o 
   1   6   5       15.26       50.56      8.97 o 
   2   6   5       22.26       36.74      9.27 o 
   3   6   5     1486.29     1652.86     40.18 o 
   4   6   5       43.98       77.14     10.58 o 
   5   6   5     2003.30     2057.51     84.11 o 
   6   6   5       33.35       37.14     10.91 o 
   7   6   5      373.53      405.83     28.32 o 
   8   6   5      766.33      745.45     73.29 o 
   9   6   5       53.48       69.68     25.69 o 
  10   6   5      223.27       -2.95     14.63 o 
  -5   7   5      768.71      860.88     78.08 o 
  -4   7   5     1871.42     1878.65    110.79 o 
  -3   7   5     1439.25     1234.59     84.09 o 
  -2   7   5      140.44      114.93     21.02 o 
  -1   7   5       25.34       59.37     12.61 o 
   0   7   5     1041.68     1033.82     37.26 o 
   1   7   5     1005.63      870.33     32.64 o 
   2   7   5        0.05        1.68      6.60 o 
   3   7   5     1328.09     1212.93     71.65 o 
   4   7   5     6163.84     6254.56     89.72 o 
   5   7   5     2312.12     2381.96     64.81 o 
   6   7   5        2.68       10.55     11.00 o 
   7   7   5       47.06       66.68     20.92 o 
   8   7   5      626.47      613.84     59.59 o 
  -4   8   5      105.99       59.71     26.08 o 
  -3   8   5      463.15      399.06     52.96 o 
  -2   8   5      663.71      709.94     66.06 o 
  -1   8   5       41.13       23.57     12.68 o 
   0   8   5       81.42       64.39     13.87 o 
   1   8   5      275.86      425.32     29.41 o 
   2   8   5      233.57      302.95     21.61 o 
   3   8   5     1106.89     1081.57     49.62 o 
   4   8   5      387.77      404.39     44.06 o 
   5   8   5      719.25      636.52     55.34 o 
   6   8   5      513.24      469.65     48.03 o 
   7   8   5        0.05       -0.96      9.92 o 
   8   8   5       70.97       80.80     28.63 o 
   9   8   5      138.85       -2.95     11.45 o 
  -3   9   5        4.44      -15.54     15.54 o 
  -2   9   5      104.29      131.71     38.78 o 
  -1   9   5      555.85      486.09     58.06 o 
   0   9   5        0.92       44.94     33.54 o 
   1   9   5      300.37      246.07     28.74 o 
   2   9   5     3073.11     3291.49    180.05 o 
   3   9   5     2046.97     2131.75     75.47 o 
   4   9   5       19.35      -10.89     10.89 o 
   5   9   5       49.51       27.05     16.95 o 
   6   9   5      674.44      702.18     64.07 o 
   7   9   5      263.47      239.84     39.46 o 
   8   9   5        3.88       -2.72     13.95 o 
  -1  10   5       99.55      125.76     39.07 o 
   0  10   5       61.58      127.17     30.76 o 
   1  10   5      353.68      356.88     36.85 o 
   2  10   5       16.27       29.47     16.19 o 
   3  10   5      251.46      209.85     44.91 o 
   4  10   5      265.16      184.22     42.64 o 
   5  10   5       26.08       18.20     18.20 o 
   6  10   5        2.87        9.53     14.97 o 
  -4  -8   6     1134.75     1157.57     69.74 o 
  -3  -8   6     1244.57     1185.38     94.63 o 
  -2  -8   6      585.96      641.62     68.72 o 
  -1  -8   6      895.14      528.28     66.68 o 
   2  -8   6        0.05       17.58     26.54 o 
   3  -8   6       20.80       13.61     19.56 o 
  -6  -7   6      273.22      305.96     48.88 o 
  -5  -7   6      295.75      183.71     41.67 o 
  -4  -7   6      289.89      260.35     31.81 o 
  -3  -7   6       59.97      150.30     26.64 o 
  -2  -7   6        4.94      116.75     32.66 o 
  -1  -7   6        1.35       21.38     22.17 o 
   0  -7   6        1.15       33.34     23.76 o 
   1  -7   6     1199.33     1047.48     85.05 o 
   2  -7   6      562.59      603.23     67.98 o 
   3  -7   6      123.76      133.64     43.32 o 
   4  -7   6      184.73      189.21     47.34 o 
   5  -7   6       64.58       65.94     38.56 o 
  -7  -6   6       47.80       31.24     23.19 o 
  -6  -6   6     1043.25     1063.70     82.67 o 
  -5  -6   6     1240.40     1352.08     90.21 o 
  -4  -6   6     1739.88     1720.96     66.71 o 
  -3  -6   6     1170.44     1236.03    113.03 o 
  -2  -6   6     1321.45     1413.82     90.89 o 
  -1  -6   6     1501.05     1575.42     96.50 o 
   0  -6   6       94.09       97.18     31.87 o 
   1  -6   6       16.81       18.88     22.11 o 
   2  -6   6      750.15      781.10     71.67 o 
   3  -6   6     3141.04     2868.07    138.12 o 
   4  -6   6     1245.93     1146.80     55.25 o 
   5  -6   6     1145.60     1241.57     60.95 o 
   6  -6   6     1009.00     1131.40     61.29 o 
  -7  -5   6       79.14       53.24     25.23 o 
  -6  -5   6      659.24      524.70     54.89 o 
  -5  -5   6      202.02      331.87     43.26 o 
  -4  -5   6      111.56      242.04     24.28 o 
  -3  -5   6      413.03      470.24     46.27 o 
  -2  -5   6      193.27      170.51     23.77 o 
  -1  -5   6     2181.21     2250.10    106.26 o 
   0  -5   6     2048.47     2114.19    103.59 o 
   1  -5   6        2.34        3.53      9.62 o 
   2  -5   6     1063.29      999.48     45.22 o 
   3  -5   6      378.98      380.49     30.38 o 
   4  -5   6       83.65      116.46     21.83 o 
   5  -5   6     1434.09     1483.98     66.08 o 
   6  -5   6       75.40      107.95     23.32 o 
   7  -5   6       92.27      102.11     33.51 o 
  -8  -4   6      418.52      338.90     47.29 o 
  -7  -4   6     1252.51     1356.90     87.21 o 
  -6  -4   6     1852.18     1847.86     98.72 o 
  -5  -4   6     1671.72     1575.82     86.75 o 
  -4  -4   6     3619.25     3708.39     85.97 o 
  -3  -4   6      866.96     1119.89     45.10 o 
  -2  -4   6        4.81       27.29     10.79 o 
  -1  -4   6      107.72      107.61     15.25 o 
   0  -4   6     1411.62     1490.75     83.63 o 
   1  -4   6     7059.64     7035.55    143.93 o 
   2  -4   6     2678.19     2517.72     67.95 o 
   3  -4   6     2898.58     3021.74     78.42 o 
   4  -4   6     4688.32     5112.69    203.95 o 
   5  -4   6     3385.04     3605.61     95.05 o 
   6  -4   6        0.83        8.65     11.39 o 
   7  -4   6       94.78       60.20     19.54 o 
   8  -4   6       26.68       19.95     15.24 o 
  -8  -3   6      468.10      460.01     53.47 o 
  -7  -3   6      147.63      254.19     38.22 o 
  -6  -3   6       69.58      350.12     41.22 o 
  -5  -3   6        9.20       21.77     14.52 o 
  -4  -3   6      274.63      263.98     15.77 o 
  -3  -3   6     2174.55     2097.49     43.45 o 
  -2  -3   6     4189.03     4411.33     82.00 o 
  -1  -3   6      282.46      249.28     33.68 o 
   0  -3   6     1432.92     1256.58     42.78 o 
   1  -3   6      690.73      888.55     35.77 o 
   2  -3   6       64.67      287.08     22.32 o 
   3  -3   6     2853.01     2858.54     72.20 o 
   4  -3   6     1383.69     1354.38     51.38 o 
   5  -3   6      413.77      557.48     35.28 o 
   6  -3   6     1539.51     1554.81     87.91 o 
   7  -3   6      387.91      381.47     39.12 o 
   8  -3   6        5.75       15.08     20.02 o 
   9  -3   6       19.37       15.93     21.94 o 
  -8  -2   6      985.47     1117.00     80.40 o 
  -7  -2   6     1134.47     1163.77     77.34 o 
  -6  -2   6     2572.35     2351.99    105.07 o 
  -5  -2   6     2946.66     2838.42    110.06 o 
  -4  -2   6      255.09      263.94     38.44 o 
  -3  -2   6      731.49      691.35     23.25 o 
  -2  -2   6     1291.18     1394.36     43.16 o 
  -1  -2   6     9742.13     9672.32    172.54 o 
   0  -2   6     7889.73     7944.49    165.76 o 
   1  -2   6     4127.51     4198.70     79.80 o 
   2  -2   6    15584.39    16078.48    200.61 o 
   3  -2   6     7658.64     7763.05    124.03 o 
   4  -2   6      381.92      319.45     23.77 o 
   5  -2   6      953.33      897.78     41.08 o 
   6  -2   6      244.84      197.49     22.69 o 
   7  -2   6     1939.83     1994.13     74.48 o 
   8  -2   6        5.75       30.11     17.18 o 
   9  -2   6      479.78      309.24     45.02 o 
  -8  -1   6      177.57      416.97     49.95 o 
  -7  -1   6      107.11      131.94     33.34 o 
  -6  -1   6       51.56       73.03     23.64 o 
  -5  -1   6     2255.88     2118.32     92.76 o 
  -4  -1   6     3445.73     3525.20     78.72 o 
  -3  -1   6      617.11      628.47     19.73 o 
  -2  -1   6      808.59      681.87     29.84 o 
  -1  -1   6      137.50      368.37     27.53 o 
   1  -1   6     4031.40     4151.11     75.90 o 
   2  -1   6     3986.11     3966.85     74.00 o 
   3  -1   6        1.91       22.52      7.56 o 
   4  -1   6     5419.67     5832.37    101.78 o 
   5  -1   6     1459.70     1651.36     74.62 o 
   6  -1   6        0.13        7.62      8.24 o 
   7  -1   6       16.28       21.52     11.68 o 
   8  -1   6       91.21       98.89     27.44 o 
   9  -1   6      378.17      412.55     49.73 o 
  10  -1   6      130.30        6.69     13.21 o 
  -7   0   6     1804.94     1680.82     93.61 o 
  -6   0   6      134.09      183.14     29.60 o 
  -5   0   6       78.94       98.32     24.55 o 
  -4   0   6       88.44      170.75     18.12 o 
  -3   0   6     5421.76     5721.19    115.50 o 
  -2   0   6    10177.86     9930.25    151.16 o 
  -1   0   6     5690.49     6007.86     96.68 o 
   0   0   6    15928.76    15462.07    183.80 o 
   1   0   6    23056.17    22523.36    247.24 o 
   2   0   6      936.86      867.34     28.78 o 
   3   0   6     3321.61     3674.50     66.83 o 
   4   0   6      177.55      214.67     16.51 o 
   5   0   6     2638.83     2859.94     64.99 o 
   6   0   6      597.33      622.84     36.29 o 
   7   0   6      191.73      176.28     29.71 o 
   8   0   6      932.36     1087.97     72.35 o 
   9   0   6     3914.35     3637.67    143.05 o 
  10   0   6       91.37       -3.46     12.53 o 
  -8   1   6      163.17       77.77     20.99 o 
  -7   1   6      220.86      201.15     27.56 o 
  -6   1   6     1216.06     1348.45     79.89 o 
  -5   1   6      898.66      789.78     56.13 o 
  -4   1   6      439.83      365.32     25.91 o 
  -3   1   6      632.81      809.04     37.68 o 
  -1   1   6     5430.84     6045.97     97.40 o 
   0   1   6     2825.24     2561.86     54.85 o 
   1   1   6      143.02      246.21     15.76 o 
   2   1   6     9345.83     9738.18    122.21 o 
   3   1   6     1462.39     1414.37     33.02 o 
   4   1   6       14.12       49.60     12.02 o 
   5   1   6       26.35      141.54     52.08 o 
   6   1   6      216.71      220.39     30.39 o 
   7   1   6      967.20      955.97     63.90 o 
   8   1   6     2553.45     2383.91    106.31 o 
   9   1   6       50.31       46.61     22.11 o 
  10   1   6      147.93      116.01     31.64 o 
  -8   2   6       20.94       -0.05     11.80 o 
  -7   2   6      146.20      153.57     43.91 o 
  -6   2   6       38.73       87.95     18.92 o 
  -5   2   6     2351.98     2338.00     73.35 o 
  -4   2   6     2342.16     2303.39     97.01 o 
  -3   2   6     1976.24     2159.46     61.39 o 
  -2   2   6    10168.86    10247.62    239.25 o 
  -1   2   6    20053.35    20128.02    233.10 o 
   0   2   6     4956.91     5134.08     60.87 o 
   1   2   6     1015.36      935.48     28.90 o 
   2   2   6     1222.67     1428.62     32.77 o 
   3   2   6     6053.10     6076.55     93.81 o 
   4   2   6      556.60      457.80     36.00 o 
   5   2   6      233.94      229.75     27.39 o 
   6   2   6     3416.64     3222.73    109.89 o 
   7   2   6     4302.86     4715.20    143.74 o 
   8   2   6      912.45      880.44     62.26 o 
   9   2   6        2.48       -4.59      9.30 o 
  10   2   6       64.73       25.52     20.53 o 
  -8   3   6      115.44        5.44     15.93 o 
  -7   3   6      259.83      254.21     58.06 o 
  -6   3   6       83.56       75.80     18.91 o 
  -5   3   6      149.65      187.61     22.44 o 
  -4   3   6      685.08     1305.11     42.80 o 
  -3   3   6     1702.33     2061.89     50.70 o 
  -2   3   6     2815.24     2672.96     54.31 o 
  -1   3   6      600.34      644.65     18.25 o 
   0   3   6     8582.52     8952.91    112.87 o 
   1   3   6     2024.31     1843.32     28.99 o 
   2   3   6        2.45       88.61      9.21 o 
   3   3   6      213.45      226.52     25.80 o 
   4   3   6     1483.12     1605.92     66.85 o 
   5   3   6       34.90      152.81     23.36 o 
   6   3   6     4689.65     4742.81    134.89 o 
   7   3   6      744.82      709.21     52.73 o 
   8   3   6      364.24      367.13     40.09 o 
   9   3   6      483.72      417.26     46.04 o 
  10   3   6       11.43        8.73     15.88 o 
  -7   4   6       87.22       12.64     20.36 o 
  -6   4   6     1150.01      954.55     74.79 o 
  -5   4   6      396.55      456.15     48.20 o 
  -4   4   6     2171.91     2027.85     68.68 o 
  -3   4   6     9673.68    10210.57    163.96 o 
  -2   4   6     3313.45     3195.69     81.96 o 
  -1   4   6      577.88      502.94     20.83 o 
   0   4   6      111.38      161.86     12.00 o 
   1   4   6     3246.47     3235.40     51.70 o 
   2   4   6     2147.06     2118.78     39.02 o 
   3   4   6       90.61      115.37     12.45 o 
   4   4   6     2982.63     2963.84     97.69 o 
   5   4   6    12466.05    12672.92    239.96 o 
   6   4   6     2777.69     2859.34    100.53 o 
   7   4   6        5.88       -1.59     10.49 o 
   8   4   6       95.39       82.39     22.91 o 
   9   4   6      554.14      525.22     49.90 o 
  10   4   6       64.70       61.92     22.28 o 
  -7   5   6       69.99       -6.01     17.86 o 
  -6   5   6      112.08      172.77     41.50 o 
  -5   5   6      577.72      931.76     72.58 o 
  -4   5   6     1718.39     1659.05     91.29 o 
  -3   5   6      307.51      298.35     32.97 o 
  -2   5   6      928.40      953.79     58.66 o 
  -1   5   6     2425.86     2420.10     51.47 o 
   0   5   6        9.12       62.54      9.97 o 
   1   5   6      520.92      558.54     28.97 o 
   2   5   6     1181.09     1388.64     34.48 o 
   3   5   6       62.94      187.17     13.14 o 
   4   5   6     2646.07     2694.95     66.28 o 
   5   5   6      762.36      731.77     48.82 o 
   6   5   6     2328.27     2177.46     85.28 o 
   7   5   6      112.27       80.97     22.28 o 
   8   5   6      120.71      104.33     26.14 o 
   9   5   6       27.30       37.48     19.16 o 
  10   5   6      467.38      425.99     47.86 o 
  -6   6   6     1013.06     1113.76     89.36 o 
  -5   6   6     1788.76     1859.03    109.83 o 
  -4   6   6     1523.59     1446.88     91.63 o 
  -3   6   6       34.17       40.30     14.54 o 
  -2   6   6      298.04      369.76     29.77 o 
  -1   6   6     1245.90     1269.62     47.39 o 
   0   6   6     1124.78     1159.57     36.82 o 
   1   6   6       28.70      114.13     30.20 o 
   2   6   6      742.83      624.29     25.47 o 
   3   6   6     9471.97     9460.79    114.19 o 
   4   6   6     5226.27     5370.80    101.24 o 
   5   6   6      373.43      465.73     28.78 o 
   6   6   6        1.09       -3.37      6.56 o 
   7   6   6     1195.70     1178.02     48.43 o 
   8   6   6      331.27      332.82     27.32 o 
   9   6   6       33.82       24.21     21.29 o 
  10   6   6        9.49       -1.25     13.89 o 
  -5   7   6      391.97      465.11     58.51 o 
  -4   7   6      183.81      231.39     41.11 o 
  -3   7   6      415.42      451.11     50.75 o 
  -2   7   6       17.71       34.65     13.22 o 
  -1   7   6       18.54       43.07     11.63 o 
   0   7   6      684.63      816.07     33.72 o 
   1   7   6      156.68      263.93     20.02 o 
   2   7   6     2592.26     2518.12     65.41 o 
   3   7   6      569.07      624.02     40.51 o 
   4   7   6     1232.55     1178.13     45.73 o 
   5   7   6      598.58      542.84     31.50 o 
   6   7   6       58.89       80.08     18.40 o 
   7   7   6       38.95       65.94     22.06 o 
   8   7   6     2375.53     2318.82    112.21 o 
   9   7   6       28.19       21.09     20.02 o 
  -4   8   6       56.08       52.56     28.46 o 
  -3   8   6      124.12      124.91     36.63 o 
  -2   8   6       46.40      101.96     22.60 o 
  -1   8   6       48.87       54.56     15.32 o 
   0   8   6       84.04       74.26     14.22 o 
   1   8   6     3169.07     2947.42     67.00 o 
   2   8   6     2163.30     2206.97     56.23 o 
   3   8   6      162.50      212.27     23.57 o 
   4   8   6        0.03       -2.57      7.25 o 
   5   8   6      967.30     1137.81     74.05 o 
   6   8   6      524.77      487.68     49.90 o 
   7   8   6        0.20       -6.41     12.30 o 
   8   8   6       59.90       50.46     20.64 o 
   9   8   6      292.07       14.06     14.80 o 
  -3   9   6       41.32       37.54     26.93 o 
  -2   9   6      129.00      178.15     45.13 o 
  -1   9   6       73.75       88.94     21.96 o 
   0   9   6      473.50      512.34     31.64 o 
   1   9   6     1009.35     1212.17     45.15 o 
   2   9   6       90.05      111.82     22.26 o 
   3   9   6      500.17      462.39     50.92 o 
   4   9   6       14.14       17.80     17.29 o 
   5   9   6       31.33       26.93     19.45 o 
   6   9   6      524.07      521.87     55.45 o 
   7   9   6      427.34      342.19     46.55 o 
   8   9   6       37.40       20.53     22.28 o 
  -1  10   6      878.51      876.08     82.33 o 
   0  10   6      578.89      579.30     46.31 o 
   1  10   6       15.34       22.86     16.47 o 
   2  10   6        1.10       17.86     19.33 o 
   3  10   6      192.70      221.07     44.96 o 
   4  10   6      599.51      578.06     60.44 o 
   5  10   6       10.52       -1.36     14.63 o 
   6  10   6        1.10       -2.44     15.03 o 
  -3  -8   7        0.01       51.54     27.33 o 
  -2  -8   7       70.33       47.86     28.52 o 
  -1  -8   7        0.11       -9.30     18.14 o 
   0  -8   7      204.02       14.69     21.83 o 
   1  -8   7      144.10       -6.01     18.09 o 
   2  -8   7        5.03       -2.32     16.95 o 
  -5  -7   7      459.92      530.89     64.01 o 
  -4  -7   7      471.44      589.63     67.19 o 
  -3  -7   7      899.49      994.47     84.54 o 
  -2  -7   7     1093.49     1145.01     90.95 o 
  -1  -7   7       27.80       35.15     25.17 o 
   0  -7   7       48.52       46.21     26.76 o 
   1  -7   7      620.70      550.39     65.49 o 
   2  -7   7     1413.72     1223.88     97.01 o 
   3  -7   7      670.08      668.50     74.84 o 
   4  -7   7      535.49      529.81     68.44 o 
  -6  -6   7       43.10       74.45     28.86 o 
  -5  -6   7      271.59      403.54     52.62 o 
  -4  -6   7       21.14       16.67     17.92 o 
  -3  -6   7       12.54        2.84     16.22 o 
  -2  -6   7      763.44      787.85     70.88 o 
  -1  -6   7      907.02      888.38     74.96 o 
   0  -6   7       26.77       64.92     30.16 o 
   1  -6   7      246.08      152.98     40.43 o 
   2  -6   7       70.37       37.71     26.08 o 
   3  -6   7      305.06      343.15     52.39 o 
   4  -6   7      393.01      431.60     58.34 o 
   5  -6   7      350.39      263.60     55.62 o 
  -7  -5   7      748.59      675.81     67.13 o 
  -6  -5   7      407.72      450.99     53.24 o 
  -5  -5   7      553.09      696.51     64.18 o 
  -4  -5   7     1945.64     2083.45    108.52 o 
  -3  -5   7        0.91       42.87     21.32 o 
  -2  -5   7       19.29        6.97     15.54 o 
  -1  -5   7      756.78      927.67     70.82 o 
   0  -5   7     2403.13     2296.19    111.64 o 
   1  -5   7     3379.19     3225.97    134.27 o 
   2  -5   7      815.58      994.30     87.38 o 
   3  -5   7     5135.31     5162.13    116.26 o 
   4  -5   7     2273.13     2418.16     78.75 o 
   5  -5   7      200.93      216.89     27.62 o 
   6  -5   7       90.64      102.08     23.79 o 
   7  -5   7       13.37       38.95     18.59 o 
  -7  -4   7       25.29      139.77     34.53 o 
  -6  -4   7      444.44      367.53     46.49 o 
  -5  -4   7      226.78      156.49     34.76 o 
  -4  -4   7      333.06      330.90     40.99 o 
  -3  -4   7      791.78      925.22     72.18 o 
  -2  -4   7      898.93      826.01     62.09 o 
  -1  -4   7      644.38      496.18     49.22 o 
   0  -4   7      364.83      317.51     73.48 o 
   1  -4   7      127.16      360.36     27.31 o 
   2  -4   7     1813.87     1984.84     62.77 o 
   3  -4   7      975.52      914.93     44.29 o 
   4  -4   7      168.16      213.19     25.95 o 
   5  -4   7     1303.93     1379.18     58.95 o 
   6  -4   7      129.55      134.11     33.14 o 
   7  -4   7       36.58       38.35     15.56 o 
   8  -4   7        0.57      -14.97     14.97 o 
  -8  -3   7      545.02      555.55     60.50 o 
  -7  -3   7      641.18      613.21     59.99 o 
  -6  -3   7      827.83      874.21     67.25 o 
  -5  -3   7       33.69      106.03     28.75 o 
  -4  -3   7      198.31      151.56     31.87 o 
  -3  -3   7      131.62      194.07     19.90 o 
  -2  -3   7     5099.29     5015.97     96.79 o 
  -1  -3   7     2155.02     1958.18     55.76 o 
   0  -3   7     1737.22     2007.02     58.17 o 
   1  -3   7     8815.27     9226.45    143.82 o 
   2  -3   7     8397.92     8472.69    137.35 o 
   3  -3   7     1910.39     1808.15     91.17 o 
   4  -3   7      177.80      178.43     21.36 o 
   5  -3   7       51.32       68.44     16.93 o 
   6  -3   7      245.29      317.32     30.42 o 
   7  -3   7      399.98      436.66     36.08 o 
   8  -3   7      371.81      380.52     48.93 o 
  -8  -2   7      154.21      213.02     37.65 o 
  -7  -2   7       96.23       80.91     25.35 o 
  -6  -2   7       31.26       45.98     20.19 o 
  -5  -2   7      944.15     1179.65     72.80 o 
  -4  -2   7      371.03      425.65     66.11 o 
  -3  -2   7      178.13      181.55     18.31 o 
  -2  -2   7      483.02      474.87     27.06 o 
  -1  -2   7      772.79     1355.24     45.35 o 
   0  -2   7     2789.66     3085.23     70.92 o 
   1  -2   7     2775.21     2717.82     66.39 o 
   2  -2   7        5.83      110.71     22.68 o 
   3  -2   7     6303.83     6457.58    113.70 o 
   4  -2   7     1399.04     1314.82     52.11 o 
   5  -2   7       24.20       62.18     14.71 o 
   6  -2   7      173.32      167.99     32.43 o 
   7  -2   7       46.10       56.19     23.30 o 
   8  -2   7      107.86       74.96     27.22 o 
   9  -2   7     1006.57      951.15     77.79 o 
  -8  -1   7      841.70      765.85     68.38 o 
  -7  -1   7       16.62       52.39     22.23 o 
  -6  -1   7      201.78      149.41     33.40 o 
  -5  -1   7        0.16       93.42     16.86 o 
  -4  -1   7     2082.04     2067.47     61.98 o 
  -3  -1   7     3274.77     3001.08     96.59 o 
  -2  -1   7     1630.72     1635.25     50.44 o 
  -1  -1   7     8168.71     7771.93    167.10 o 
   0  -1   7    15384.22    15781.72    196.96 o 
   1  -1   7     3483.63     3042.56     67.64 o 
   2  -1   7       64.57       45.27     10.34 o 
   3  -1   7       45.65      130.67     31.36 o 
   4  -1   7     2950.58     3372.99    119.55 o 
   5  -1   7      960.00     1076.69     42.76 o 
   6  -1   7      262.73      316.20     41.82 o 
   7  -1   7     4087.93     4041.49    144.64 o 
   8  -1   7     2416.91     2703.93    122.36 o 
   9  -1   7     1723.07     1343.80     90.66 o 
  -8   0   7       50.17       24.66     20.53 o 
  -7   0   7      380.16      353.41     44.85 o 
  -6   0   7      271.56      251.75     36.97 o 
  -5   0   7       32.09        9.71      8.28 o 
  -4   0   7      271.34      339.66     25.69 o 
  -2   0   7     2007.52     2267.61     60.24 o 
  -1   0   7     6937.99     6656.96    109.50 o 
   0   0   7      198.31      289.15     28.80 o 
   1   0   7     6473.83     6999.40    108.35 o 
   2   0   7     4356.03     4264.77    133.87 o 
   3   0   7      147.55      237.92     16.79 o 
   4   0   7     1216.74     1355.65     41.16 o 
   5   0   7      238.84      287.42     28.69 o 
   6   0   7        6.65      101.78     25.57 o 
   7   0   7     2030.89     2025.79     97.64 o 
   8   0   7       25.57       18.03     15.65 o 
   9   0   7      207.93      219.43     43.60 o 
  10   0   7       19.28        2.15     10.43 o 
  -8   1   7        1.20        0.69      8.16 o 
  -7   1   7        6.02       18.88     19.16 o 
  -6   1   7      378.63      422.42     47.06 o 
  -5   1   7     2090.79     1871.43     91.91 o 
  -4   1   7     1527.50     1631.95     56.88 o 
  -3   1   7     7626.95     7620.38    147.56 o 
  -2   1   7     9279.60     8815.66    137.21 o 
  -1   1   7     5991.60     5653.50     98.56 o 
   0   1   7      338.96      390.33     26.11 o 
   1   1   7       57.25       96.07     11.71 o 
   2   1   7     2942.72     3280.19     93.36 o 
   3   1   7     2286.04     2380.11     48.70 o 
   4   1   7      571.91      616.87     22.89 o 
   5   1   7     2022.42     1930.25     84.03 o 
   6   1   7    11938.17    12715.17    265.30 o 
   7   1   7     4707.47     4504.39    147.02 o 
   8   1   7      170.31      197.83     33.11 o 
   9   1   7       98.36       69.06     24.83 o 
  10   1   7       15.45       15.54     15.20 o 
  -7   2   7        3.33        5.83     11.84 o 
  -6   2   7      142.20      202.73     27.00 o 
  -5   2   7        0.46      251.19     25.86 o 
  -4   2   7      867.02     1294.81     52.39 o 
  -3   2   7     4289.95     4311.09    172.57 o 
  -2   2   7      493.85      512.54     28.74 o 
  -1   2   7     2230.51     2384.60     75.04 o 
   0   2   7     7510.45     7885.76    125.46 o 
   1   2   7      176.95      247.70     31.10 o 
   2   2   7      631.67      621.72     23.13 o 
   3   2   7     2714.48     2961.36    130.04 o 
   4   2   7      182.02      275.39     29.82 o 
   5   2   7     4160.66     4201.44    127.18 o 
   6   2   7      222.30      258.78     34.42 o 
   7   2   7     1321.95     1448.35     79.15 o 
   8   2   7      275.80      340.71     41.28 o 
   9   2   7        2.02        1.30     14.12 o 
  10   2   7       54.85       44.23     22.96 o 
  -7   3   7      317.09        5.48     13.44 o 
  -6   3   7      636.64      664.54     43.10 o 
  -5   3   7     2777.28     2955.00     71.79 o 
  -4   3   7     3591.67     3739.65     77.23 o 
  -3   3   7     5285.10     4964.70     85.78 o 
  -2   3   7        7.46       24.31      7.46 o 
  -1   3   7        8.48       66.44      7.34 o 
   0   3   7     1354.09     1589.83     46.99 o 
   1   3   7      521.86      746.31     25.27 o 
   2   3   7      416.66      431.57     15.06 o 
   3   3   7     2258.20     2114.99     39.49 o 
   4   3   7    12163.75    12279.54    242.68 o 
   5   3   7     5635.08     5718.97    150.88 o 
   6   3   7      581.47      622.17     48.59 o 
   7   3   7       10.73       17.97     14.40 o 
   8   3   7      889.58      799.19     61.29 o 
   9   3   7       93.36       86.47     25.46 o 
  10   3   7        3.53       -2.27     13.38 o 
  -7   4   7       63.23      159.78     41.33 o 
  -6   4   7      438.68      570.41     58.23 o 
  -5   4   7     1667.95     1687.69     94.92 o 
  -4   4   7     1098.53     1064.49     40.89 o 
  -3   4   7     1523.33     1559.48     52.67 o 
  -2   4   7     1801.46     1819.32     47.71 o 
  -1   4   7       24.22       64.30      8.20 o 
   0   4   7      103.22      138.13      9.95 o 
   1   4   7     1263.31     1530.62     34.54 o 
   2   4   7      704.64      930.11     25.52 o 
   3   4   7     5612.98     5814.70     97.50 o 
   4   4   7     1969.43     2221.63     90.15 o 
   5   4   7      747.70      650.64     47.57 o 
   6   4   7      916.25      952.45     59.20 o 
   7   4   7        1.69       -4.59     10.43 o 
   8   4   7       35.41       56.98     20.81 o 
   9   4   7      711.94      716.07     59.88 o 
  10   4   7       79.47       72.01     25.23 o 
  -6   5   7     1298.82     1192.98     90.15 o 
  -5   5   7     1221.21     1271.73     86.18 o 
  -4   5   7       78.54      114.71     22.49 o 
  -3   5   7        0.29       -6.41      8.89 o 
  -2   5   7      158.83      452.75     32.03 o 
  -1   5   7      588.14      710.31     46.82 o 
   0   5   7      101.33      124.17     12.64 o 
   1   5   7      531.70      501.90     27.49 o 
   2   5   7    10347.30    10307.17    116.67 o 
   3   5   7     7961.34     7922.12     96.00 o 
   4   5   7       26.47       76.41     14.00 o 
   5   5   7      319.71      261.39     31.53 o 
   6   5   7      654.15      540.01     45.98 o 
   7   5   7      830.27      836.50     57.44 o 
   8   5   7      149.33      163.01     32.60 o 
   9   5   7       11.94       12.93     15.59 o 
  10   5   7      820.19      858.73     68.32 o 
  -5   6   7        6.99       44.96     25.63 o 
  -4   6   7      569.42      656.99     62.48 o 
  -3   6   7       67.87       91.66     19.86 o 
  -2   6   7        5.60       48.24     56.90 o 
  -1   6   7     1419.57     1629.85     46.32 o 
   0   6   7      120.25      189.01     17.03 o 
   1   6   7     1930.94     1840.31     72.66 o 
   2   6   7      752.12      805.86     34.81 o 
   3   6   7      203.86      248.08     21.14 o 
   4   6   7     2294.89     2156.91     62.14 o 
   5   6   7      235.04      246.37     21.86 o 
   6   6   7      257.13      218.13     21.93 o 
   7   6   7      621.34      757.83     40.01 o 
   8   6   7      677.09      749.48     41.29 o 
   9   6   7       45.21       42.07     19.68 o 
  10   6   7       56.37       69.63     25.80 o 
  -5   7   7       15.57       28.52     22.91 o 
  -4   7   7       62.27       99.79     31.87 o 
  -3   7   7      227.81      300.05     31.99 o 
  -2   7   7       48.37       55.94     16.26 o 
  -1   7   7      157.06      167.53     19.84 o 
   0   7   7     2882.55     2615.01     61.55 o 
   1   7   7     5809.83     6121.33     96.66 o 
   2   7   7      615.89      689.57     33.70 o 
   3   7   7      346.33      382.70     26.58 o 
   4   7   7      351.33      400.50     27.59 o 
   5   7   7     1713.48     1594.68     56.40 o 
   6   7   7      187.20      232.10     32.18 o 
   7   7   7       46.60       39.37     13.12 o 
   8   7   7     1086.22     1014.09     73.48 o 
   9   7   7      530.82      532.02     55.62 o 
  -3   8   7      108.61      168.40     41.56 o 
  -2   8   7      205.11      256.50     30.63 o 
  -1   8   7      568.47      536.31     60.70 o 
   0   8   7      701.19      757.47     45.06 o 
   1   8   7      320.82      358.94     24.37 o 
   2   8   7     1080.50     1066.09     39.28 o 
   3   8   7       23.79       45.32     13.47 o 
   4   8   7       15.45       19.14     10.03 o 
   5   8   7     1094.14     1041.74     72.09 o 
   6   8   7     1135.71     1173.58     77.45 o 
   7   8   7        2.54        1.08     11.57 o 
   8   8   7       48.77       64.47     24.61 o 
  -2   9   7      622.82      570.86     65.04 o 
  -1   9   7     1512.58     1522.45    132.14 o 
   0   9   7      359.23      399.54     28.73 o 
   1   9   7       70.64       59.08     14.16 o 
   2   9   7      669.32      676.75     40.44 o 
   3   9   7      641.05      552.54     55.57 o 
   4   9   7        8.21       -8.22     11.91 o 
   5   9   7        0.64        0.74     11.40 o 
   6   9   7      804.23      762.11     66.74 o 
   7   9   7      852.55      883.90     72.63 o 
   0  10   7      123.25      181.11     31.93 o 
   1  10   7       85.85      113.91     34.25 o 
   2  10   7       14.27       32.55     19.05 o 
   3  10   7      430.88      378.13     50.24 o 
   4  10   7      389.42      487.17     56.36 o 
   5  10   7       80.75       69.63     28.97 o 
   6  10   7      136.48       71.44     28.58 o 
  -4  -7   8       10.53        5.73     18.48 o 
  -3  -7   8      108.20       15.76     20.41 o 
  -2  -7   8      354.02      -12.42     18.54 o 
  -1  -7   8       73.28       42.01     26.76 o 
   0  -7   8       99.85       86.41     35.10 o 
   1  -7   8       74.84       72.24     35.15 o 
   2  -7   8       13.16       50.29     32.55 o 
  -5  -6   8      853.83     1002.92     83.80 o 
  -4  -6   8      302.33      228.39     48.76 o 
  -3  -6   8       11.47       14.97     18.71 o 
  -2  -6   8       79.64      122.98     37.20 o 
  -1  -6   8     1574.66     1332.12     94.75 o 
   0  -6   8      872.74      860.09     75.58 o 
   1  -6   8     1756.87     1685.30    107.05 o 
   2  -6   8     1889.32     2338.61    126.73 o 
   3  -6   8     1633.88     1639.49    107.96 o 
   4  -6   8      342.87      383.18     58.40 o 
   5  -6   8       26.61       75.18     34.47 o 
  -6  -5   8       19.04       27.16     20.24 o 
  -5  -5   8      357.24      286.28     43.32 o 
  -4  -5   8     1288.11     1259.20     87.94 o 
  -3  -5   8       37.89       40.14     23.19 o 
  -2  -5   8       19.33        8.28     15.65 o 
  -1  -5   8       62.08       77.45     28.86 o 
   0  -5   8       36.75      191.25     41.11 o 
   1  -5   8      924.36     1083.88     80.23 o 
   2  -5   8     1051.62      994.41     76.72 o 
   3  -5   8       25.64        8.32     12.65 o 
   4  -5   8      627.41      814.13     47.47 o 
   5  -5   8      140.76      107.68     22.76 o 
   6  -5   8        7.22       58.97     19.14 o 
  -6  -4   8      367.63      430.70     53.13 o 
  -5  -4   8      173.45      108.58     31.41 o 
  -4  -4   8      117.52      165.96     38.05 o 
  -3  -4   8      806.58      890.59     69.00 o 
  -2  -4   8     2934.79     2762.33    119.86 o 
  -1  -4   8     2648.54     2506.10    111.81 o 
   0  -4   8     4670.16     4630.15    155.98 o 
   1  -4   8     6222.74     6557.10    453.04 o 
   2  -4   8      911.21      871.51     43.47 o 
   3  -4   8       10.49       22.19     12.69 o 
   4  -4   8       13.11       10.74     11.71 o 
   5  -4   8      402.74      412.04     35.33 o 
   6  -4   8      370.81      357.81     57.55 o 
   7  -4   8       80.92       76.04     27.90 o 
  -7  -3   8      141.77      180.59     41.67 o 
  -6  -3   8      524.76      509.68     54.94 o 
  -5  -3   8      670.99      614.52     58.80 o 
  -4  -3   8       39.36       31.24     18.03 o 
  -3  -3   8      132.32      165.45     34.36 o 
  -2  -3   8      288.84      634.40     33.78 o 
  -1  -3   8     1473.54     1614.80     54.51 o 
   0  -3   8     1851.12     1923.84     59.96 o 
   1  -3   8       49.37      131.76     29.09 o 
   2  -3   8     1476.11     1706.61     57.53 o 
   3  -3   8      652.57      676.04     37.80 o 
   4  -3   8       17.68       55.18     14.66 o 
   5  -3   8       98.66      100.09     20.10 o 
   6  -3   8       55.96       37.62     15.06 o 
   7  -3   8      441.76      473.62     53.47 o 
   8  -3   8     1168.64     1143.42     84.48 o 
  -7  -2   8        2.07       11.62     14.57 o 
  -6  -2   8        8.98       48.93     20.58 o 
  -5  -2   8      925.82      955.85     49.87 o 
  -4  -2   8     1324.40     1345.58     94.86 o 
  -3  -2   8     1918.71     1853.08     58.97 o 
  -2  -2   8     6815.93     6842.33    121.53 o 
  -1  -2   8     6955.49     6535.47    116.55 o 
   0  -2   8     6710.54     6303.80    113.80 o 
   1  -2   8       74.84      101.43     16.88 o 
   2  -2   8       45.59       31.17     10.78 o 
   3  -2   8      903.65     1078.24     56.64 o 
   4  -2   8       27.22       81.29     15.37 o 
   5  -2   8      875.68      940.37     74.82 o 
   6  -2   8      660.41      826.67     43.55 o 
   7  -2   8     3354.79     3684.90    145.44 o 
   8  -2   8      279.49      293.42     44.40 o 
   9  -2   8       36.96      -11.11     16.84 o 
  -7  -1   8      191.61      214.04     36.63 o 
  -6  -1   8        3.75        9.41     13.21 o 
  -5  -1   8       41.87       46.76     13.62 o 
  -4  -1   8       87.97      425.46     29.62 o 
  -3  -1   8     1011.22     1238.30     48.29 o 
  -2  -1   8     2754.27     2448.02     76.21 o 
  -1  -1   8      379.77      339.64     24.13 o 
   0  -1   8     3130.59     3295.06     75.35 o 
   1  -1   8     1598.79     1639.03     51.64 o 
   2  -1   8       10.37       63.86     12.49 o 
   3  -1   8       26.18       37.53     10.59 o 
   4  -1   8     1036.02     1132.11     52.39 o 
   5  -1   8      415.86      439.53     31.36 o 
   6  -1   8     1850.31     1841.63     93.84 o 
   7  -1   8     1921.80     1455.84     86.69 o 
   8  -1   8       10.26       50.35     22.11 o 
   9  -1   8       82.07      111.13     34.42 o 
  -7   0   8       66.08      151.50     36.91 o 
  -6   0   8      628.74      508.72     51.99 o 
  -5   0   8      921.66      976.04     60.10 o 
  -4   0   8     2172.10     2073.49    121.54 o 
  -3   0   8     8087.85     7881.31    145.24 o 
  -2   0   8     5209.45     4904.69     98.89 o 
  -1   0   8       22.22       41.80     10.31 o 
   0   0   8        9.08       24.79     10.94 o 
   1   0   8     1070.70     1419.45     45.23 o 
   2   0   8      762.83      907.38     35.09 o 
   3   0   8      345.64      348.52     21.55 o 
   4   0   8     1559.66     1825.41     50.52 o 
   5   0   8    11334.24    11750.13    254.64 o 
   6   0   8     1701.60     1794.40     91.00 o 
   7   0   8      136.83      104.50     30.33 o 
   8   0   8        0.32      -10.26     10.26 o 
  -6   1   8       10.92      126.16     32.66 o 
  -5   1   8      941.17     1267.87     80.37 o 
  -4   1   8     1807.36     1681.14     60.65 o 
  -3   1   8     1410.24     1318.20     50.86 o 
  -2   1   8     1230.51     1405.59     50.10 o 
  -1   1   8     1614.72     1652.55     51.66 o 
   0   1   8      328.38      474.49     37.25 o 
   1   1   8      673.82      648.70     28.96 o 
   2   1   8     1549.48     1741.72     46.56 o 
   3   1   8       34.09      199.93     15.32 o 
   4   1   8     3236.63     3278.13    112.83 o 
   5   1   8     1819.12     1859.66     86.92 o 
   6   1   8      375.54      468.00     46.83 o 
   7   1   8       96.80      116.63     30.11 o 
   8   1   8       38.84       26.25     18.26 o 
   9   1   8       66.38      101.83     28.75 o 
  10   1   8      161.37        9.47     12.02 o 
  -7   2   8      376.74       15.99     12.51 o 
  -6   2   8     1144.98     1093.32    103.05 o 
  -5   2   8     3876.61     3905.01    148.04 o 
  -4   2   8     2379.98     2148.60     97.75 o 
  -3   2   8      296.60      348.12     26.86 o 
  -2   2   8      303.13      306.17     23.84 o 
  -1   2   8     1163.30     1482.39     49.29 o 
   0   2   8     1225.39     1504.29     31.57 o 
   1   2   8       75.89       62.78     11.03 o 
   2   2   8     1719.74     1779.17    102.23 o 
   3   2   8    12419.35    12803.67    261.33 o 
   4   2   8    10315.63    10573.99    228.16 o 
   5   2   8      481.99      482.97     44.34 o 
   6   2   8      495.08      539.33     48.37 o 
   7   2   8      418.89      385.85     43.55 o 
   8   2   8      407.10      370.82     44.57 o 
   9   2   8       19.29       28.07     19.05 o 
  10   2   8       21.65       -2.61     14.63 o 
  -7   3   8      174.90      270.34     31.86 o 
  -6   3   8      547.15      591.44     41.85 o 
  -5   3   8      931.71      933.89     40.96 o 
  -4   3   8       61.24      253.79     29.05 o 
  -3   3   8      922.48      940.61     40.90 o 
  -2   3   8      182.96      236.38     21.78 o 
  -1   3   8      198.54      218.01     19.88 o 
   0   3   8     1652.49     1875.87     49.03 o 
   1   3   8      345.70      603.10     20.36 o 
   2   3   8     3345.34     3242.52    112.04 o 
   3   3   8     1800.83     1722.89     29.40 o 
   4   3   8      194.43      347.46     38.39 o 
   5   3   8     1988.48     1878.43     84.65 o 
   6   3   8        4.38       26.71     14.46 o 
   7   3   8       37.93       59.25     21.09 o 
   8   3   8     1674.74     1622.31     90.04 o 
   9   3   8      334.46      302.89     41.22 o 
  10   3   8       58.74       25.74     18.71 o 
  -6   4   8     1323.34     1217.64     88.23 o 
  -5   4   8      161.41      137.11     20.16 o 
  -4   4   8       35.61       26.39     13.16 o 
  -3   4   8      358.31      380.76     24.43 o 
  -2   4   8       79.01      426.13     30.16 o 
  -1   4   8        9.66        1.67      5.72 o 
   0   4   8      456.50      413.24     16.68 o 
   1   4   8     9158.43     8741.29    117.23 o 
   2   4   8     8681.61     8740.36    100.51 o 
   3   4   8      527.63      512.29     44.40 o 
   4   4   8      238.95      325.40     36.06 o 
   5   4   8     1958.17     2088.78     92.82 o 
   6   4   8     1034.53      933.68     61.35 o 
   7   4   8      123.81      105.12     27.27 o 
   8   4   8      154.76      104.73     28.75 o 
   9   4   8      789.39      930.68     70.54 o 
  10   4   8      507.07      551.35     57.95 o 
  -6   5   8        0.42       19.56     25.06 o 
  -5   5   8      194.33      172.14     40.54 o 
  -4   5   8       61.45       79.55     20.13 o 
  -3   5   8       80.33      127.86     22.83 o 
  -2   5   8       27.70      158.06     22.19 o 
  -1   5   8      600.55      735.09     44.34 o 
   0   5   8      924.41      849.61     29.84 o 
   1   5   8     4008.06     4173.99     67.73 o 
   2   5   8       85.05      332.42     18.18 o 
   3   5   8       72.24      219.46     19.54 o 
   4   5   8      575.39      561.46     31.10 o 
   5   5   8        2.03        1.02     12.13 o 
   6   5   8     1763.89     1969.43     92.65 o 
   7   5   8     1062.94     1068.69     68.61 o 
   8   5   8       27.24       27.05     16.16 o 
   9   5   8      182.60      152.41     34.08 o 
  10   5   8       53.55       50.80     24.55 o 
  -5   6   8        1.84       29.54     21.83 o 
  -4   6   8       49.59      191.41     32.69 o 
  -3   6   8       55.50       39.69     15.51 o 
  -2   6   8        0.24       -8.25      8.25 o 
  -1   6   8     4383.11     4406.53    102.63 o 
   0   6   8     3159.34     2972.66     76.80 o 
   1   6   8      755.09      761.06     30.00 o 
   2   6   8      257.42      248.78     17.56 o 
   3   6   8     1912.81     1975.71     59.74 o 
   4   6   8      962.12     1105.65     45.25 o 
   5   6   8       16.84       30.25     10.85 o 
   6   6   8       88.72      100.59     18.20 o 
   7   6   8      926.52      896.37     45.25 o 
   8   6   8     1653.92     1656.10     91.00 o 
   9   6   8       94.77      135.46     33.68 o 
  -4   7   8       59.94       62.94     30.39 o 
  -3   7   8       45.04      112.09     24.31 o 
  -2   7   8      296.45      265.31     29.29 o 
  -1   7   8      997.27      949.85     48.63 o 
   0   7   8      129.30      356.64     46.58 o 
   1   7   8       41.71      130.84     17.05 o 
   2   7   8       70.20       64.10     14.39 o 
   3   7   8      277.22      213.38     25.17 o 
   4   7   8     2008.33     2121.25     75.47 o 
   5   7   8      704.81      764.33     51.46 o 
   6   7   8        2.41       -9.10      9.16 o 
   7   7   8      168.48      162.51     25.37 o 
   8   7   8       34.84       77.48     18.87 o 
   9   7   8      295.21      261.84     40.77 o 
  -3   8   8      431.91      345.38     36.45 o 
  -2   8   8     1427.87     1465.31     67.22 o 
  -1   8   8      415.85      435.89     35.33 o 
   0   8   8        2.03       10.41     11.77 o 
   1   8   8      400.53      400.85     25.74 o 
   2   8   8      421.06      387.19     30.27 o 
   3   8   8        0.46       16.76      9.36 o 
   4   8   8      104.97      129.47     20.49 o 
   5   8   8      544.98      444.56     32.14 o 
   6   8   8     1421.15     1334.58     59.71 o 
   7   8   8      155.02      174.01     37.08 o 
   8   8   8       37.31       45.36     21.94 o 
  -1   9   8       97.95      188.40     57.47 o 
   0   9   8        0.12       15.77     20.70 o 
   1   9   8       33.24       66.45     18.21 o 
   2   9   8      183.44      173.88     26.22 o 
   3   9   8     1207.26     1199.73     54.11 o 
   4   9   8        3.13       -4.31     14.97 o 
   5   9   8      116.23      115.84     32.04 o 
   6   9   8        3.29       11.79     17.18 o 
   7   9   8      307.93      260.99     42.47 o 
   2  10   8        8.50        5.44     19.90 o 
   3  10   8      168.05      125.76     36.17 o 
   4  10   8      913.95      962.09     77.85 o 
   5  10   8      184.01      182.40     42.07 o 
   0  -7   9      237.19      -15.25     15.25 o 
  -4  -6   9       93.22       11.91     17.46 o 
  -3  -6   9       25.50       -5.39     17.92 o 
  -2  -6   9        1.43       15.99     20.53 o 
  -1  -6   9      169.83      171.75     45.64 o 
   0  -6   9      514.18      582.09     65.66 o 
   1  -6   9      421.70      398.09     56.25 o 
   2  -6   9       49.19       67.02     31.81 o 
   3  -6   9      350.33      474.41     63.33 o 
   4  -6   9      278.81      221.53     53.41 o 
  -5  -5   9        1.92        4.76     16.50 o 
  -4  -5   9      332.16       80.85     29.99 o 
  -3  -5   9      791.13      725.42     67.87 o 
  -2  -5   9      360.48      318.66     48.48 o 
  -1  -5   9     2176.03     2335.94    120.94 o 
   0  -5   9     2343.88     2444.58    122.81 o 
   1  -5   9     1650.09     1441.89     93.56 o 
   2  -5   9        1.92        1.02     19.56 o 
   3  -5   9      132.01      109.55     36.40 o 
   4  -5   9      637.01      597.73     66.40 o 
   5  -5   9       19.07       41.56     17.73 o 
  -6  -4   9       66.06       51.31     23.81 o 
  -5  -4   9       16.66        1.13     13.21 o 
  -4  -4   9       14.51       30.33     19.96 o 
  -3  -4   9      130.48      306.30     44.57 o 
  -2  -4   9      280.69      496.81     54.38 o 
  -1  -4   9     1688.23     1664.16     94.69 o 
   0  -4   9      337.95      262.47     39.46 o 
   1  -4   9      556.97      806.96     66.23 o 
   2  -4   9      714.10      715.10     61.72 o 
   3  -4   9      399.98      387.12     31.80 o 
   4  -4   9       94.06      130.70     24.55 o 
   5  -4   9       75.27       83.74     20.57 o 
   6  -4   9       52.86      140.35     27.11 o 
  -6  -3   9       96.32      123.89     33.85 o 
  -5  -3   9      627.00      596.66     59.08 o 
  -4  -3   9      622.19      574.09     56.47 o 
  -3  -3   9     2584.09     2562.63    115.27 o 
  -2  -3   9     5213.68     5243.65    167.55 o 
  -1  -3   9     1547.03     1378.83     68.44 o 
   0  -3   9       75.20      103.36     42.53 o 
   1  -3   9      157.33      201.94     23.97 o 
   2  -3   9      732.32      896.46     48.14 o 
   3  -3   9      890.08      857.58     99.96 o 
   4  -3   9      103.93      128.06     20.88 o 
   5  -3   9     1305.43     1576.17     63.47 o 
   6  -3   9     3618.06     3553.86    143.91 o 
   7  -3   9     1637.36     1697.49    102.23 o 
  -6  -2   9       51.47       12.36     15.08 o 
  -5  -2   9        0.58      143.51     34.30 o 
  -4  -2   9      418.84      700.15     39.53 o 
  -3  -2   9      885.52      879.14     43.08 o 
  -2  -2   9     1128.67     1095.71     46.88 o 
  -1  -2   9      175.34      465.09     30.89 o 
   0  -2   9     2566.21     2650.19     73.18 o 
   1  -2   9       53.97       79.70     21.32 o 
   2  -2   9      691.99      696.01     39.46 o 
   3  -2   9      296.93      394.71     28.43 o 
   4  -2   9       51.86      104.27     21.74 o 
   5  -2   9     1908.16     2062.71     68.05 o 
   6  -2   9      314.62      297.34     42.58 o 
   7  -2   9      165.71      261.33     41.67 o 
   8  -2   9      135.74      156.61     39.80 o 
  -7  -1   9      225.63      260.48     43.09 o 
  -5  -1   9     2111.33     2075.66     71.58 o 
  -4  -1   9     3624.49     3710.97     94.62 o 
  -3  -1   9     3411.99     2997.63     81.18 o 
  -2  -1   9      209.53      165.68     20.88 o 
  -1  -1   9       19.13       57.95     13.89 o 
   0  -1   9     1467.61     1648.12    153.83 o 
   1  -1   9      213.45      432.21     28.87 o 
   2  -1   9        8.26       19.40      9.67 o 
   3  -1   9     3181.89     3427.44    213.93 o 
   4  -1   9     4639.62     4926.08    128.77 o 
   5  -1   9     6140.62     6262.21    182.18 o 
   6  -1   9      276.75      250.05     38.78 o 
   7  -1   9      561.76      480.31     52.05 o 
   8  -1   9      275.57      334.70     47.46 o 
   9  -1   9       37.26       47.74     24.04 o 
  -7   0   9       69.37       -6.97     11.96 o 
  -6   0   9      160.81      385.85     47.80 o 
  -5   0   9      936.33      863.05     46.81 o 
  -4   0   9     1128.46     1040.06     49.39 o 
  -3   0   9      249.40      432.14     30.37 o 
  -2   0   9     1132.19     1093.54     46.32 o 
  -1   0   9      406.98      420.83     28.04 o 
   0   0   9      451.16      521.69     29.71 o 
   1   0   9      106.78      255.27     47.00 o 
   2   0   9     1164.96     1243.73     66.82 o 
   3   0   9     4268.30     4565.42     90.13 o 
   4   0   9     1125.98     1118.79     41.15 o 
   5   0   9       39.97      137.27     30.73 o 
   6   0   9      421.66      553.74     53.01 o 
   7   0   9       62.96       73.14     24.10 o 
   8   0   9       21.60       61.18     26.20 o 
   9   0   9      580.65      670.42     66.96 o 
  -5   1   9     2229.26     2190.06     76.91 o 
  -4   1   9      182.23      188.47     40.14 o 
  -3   1   9      112.97       91.34     17.30 o 
  -2   1   9      376.50      579.00     33.97 o 
  -1   1   9      450.83      863.29     39.17 o 
   0   1   9       22.03       29.36      9.29 o 
   1   1   9      502.35      571.99     29.47 o 
   2   1   9    10491.48    10972.32    154.68 o 
   3   1   9     8049.16     8071.63    122.48 o 
   4   1   9      682.17      776.28     58.12 o 
   5   1   9      232.57      187.79     32.15 o 
   6   1   9      726.53      703.99     58.23 o 
   7   1   9      467.82      405.63     47.68 o 
   8   1   9      130.40       78.02     26.37 o 
   9   1   9        0.14      -13.21     13.21 o 
  -6   2   9      521.86      487.24     39.14 o 
  -5   2   9      101.05      214.10     40.65 o 
  -4   2   9      591.26      596.46     38.94 o 
  -3   2   9      211.43      215.99     48.99 o 
  -2   2   9      283.99      313.39     25.33 o 
  -1   2   9     1244.71     1420.29     51.15 o 
   0   2   9      215.89      367.56     35.30 o 
   1   2   9     1961.44     1919.11     53.70 o 
   2   2   9     2723.93     2553.15     83.97 o 
   3   2   9       82.46      423.84     44.23 o 
   4   2   9      305.01      464.55     45.53 o 
   5   2   9        8.44       22.74     14.29 o 
   6   2   9       44.88       29.37     18.37 o 
   7   2   9     1103.49     1133.33     75.30 o 
   8   2   9      331.65      399.40     47.86 o 
   9   2   9       84.43      119.75     34.02 o 
  10   2   9       52.85       -3.29     13.61 o 
  -6   3   9       82.22       82.16     20.62 o 
  -5   3   9        3.87        8.92     10.24 o 
  -4   3   9       74.85      156.60     20.03 o 
  -3   3   9      352.93      541.29     36.29 o 
  -2   3   9       64.97       44.40     19.56 o 
  -1   3   9      178.14      163.74     19.48 o 
   0   3   9     5729.04     5592.93    142.26 o 
   1   3   9     8017.11     7728.30    123.09 o 
   2   3   9     4081.96     4229.68     79.38 o 
   3   3   9      312.30      360.78     40.65 o 
   4   3   9     1399.56     1228.24     74.28 o 
   5   3   9      868.95      985.28     66.40 o 
   6   3   9       64.00      115.95     27.84 o 
   7   3   9       24.71       36.91     17.92 o 
   8   3   9      831.53      913.67     69.80 o 
   9   3   9     1341.95     1208.00     85.05 o 
  10   3   9      131.28       12.08     12.87 o 
  -6   4   9       11.02       59.25     19.79 o 
  -5   4   9       52.51       73.05     16.18 o 
  -4   4   9      172.27      210.25     22.56 o 
  -3   4   9      676.23      613.10     39.83 o 
  -2   4   9      443.57      575.44     41.66 o 
  -1   4   9      972.82     1002.71     35.85 o 
   0   4   9     1859.80     1792.17     45.17 o 
   2   4   9     1683.79     1847.60     41.19 o 
   3   4   9       59.34       53.98     19.33 o 
   4   4   9        9.45       33.17     16.61 o 
   5   4   9     2520.41     2471.96    108.35 o 
   6   4   9     1436.91     1483.56     83.52 o 
   7   4   9        9.95       18.48     14.57 o 
   8   4   9       48.76       48.14     24.04 o 
   9   4   9        9.27       26.25     19.28 o 
  10   4   9      126.12      154.22     38.67 o 
  -5   5   9       30.64      122.36     35.61 o 
  -4   5   9       36.72       35.40     19.93 o 
  -3   5   9       76.14       86.57     19.66 o 
  -2   5   9     1224.57     1044.77     50.44 o 
  -1   5   9     6452.84     6414.20    191.90 o 
   0   5   9     1208.96     1246.55     49.04 o 
   1   5   9     1409.08     1413.49     37.96 o 
   2   5   9     1170.34     1169.72     33.15 o 
   3   5   9     2090.08     2140.81     61.31 o 
   4   5   9        1.31       15.85      7.63 o 
   5   5   9       59.91       21.21     16.27 o 
   6   5   9     1212.74     1018.74     71.22 o 
   7   5   9     2414.94     2479.45    112.38 o 
   8   5   9      434.43      419.19     48.03 o 
   9   5   9       19.55       20.87     18.37 o 
  -4   6   9      170.03       79.31     91.54 o 
  -3   6   9      242.51      294.34     31.53 o 
  -2   6   9      623.42      664.83     42.62 o 
  -1   6   9      109.27      225.72     28.38 o 
   0   6   9      543.20      751.01     40.85 o 
   1   6   9        0.49       -1.74      7.97 o 
   2   6   9      266.92      278.47     24.92 o 
   3   6   9     1054.17      995.66     45.19 o 
   4   6   9     2403.76     2476.81    140.13 o 
   5   6   9       18.65       40.22     11.66 o 
   6   6   9      208.90      174.89     40.82 o 
   7   6   9      147.19      206.34     24.27 o 
   8   6   9      208.51      182.23     40.14 o 
   9   6   9       11.11       -0.79     17.29 o 
  -3   7   9     1370.06     1496.83     97.75 o 
  -2   7   9      599.51      595.00     42.57 o 
  -1   7   9      344.31      400.68     33.63 o 
   0   7   9       16.00       92.41     18.76 o 
   1   7   9     2783.66     2797.09     79.12 o 
   2   7   9        4.82       30.06     11.30 o 
   3   7   9      101.26      102.46     18.26 o 
   4   7   9      429.17      364.03     32.91 o 
   5   7   9     1801.36     1697.89     61.76 o 
   6   7   9     1252.44     1143.27    120.80 o 
   7   7   9        0.57       20.79     12.84 o 
   8   7   9      515.29      584.18     40.93 o 
   9   7   9      273.66      324.51     32.66 o 
  -2   8   9       11.87      126.94     25.30 o 
  -1   8   9       14.48       -3.80     11.08 o 
   0   8   9       13.61       18.64     13.09 o 
   1   8   9      793.06      787.11     63.73 o 
   2   8   9      838.97      877.51     45.93 o 
   3   8   9       16.52       29.80     12.33 o 
   4   8   9      228.21      155.16     23.98 o 
   5   8   9       71.59      121.42     21.86 o 
   6   8   9      447.86      472.72     35.76 o 
   7   8   9        0.11       12.81     21.63 o 
   8   8   9       44.29       64.52     26.88 o 
  -1   9   9      164.44      194.35     31.86 o 
   0   9   9       33.19       73.43     27.95 o 
   1   9   9       82.84      103.53     30.84 o 
   2   9   9       10.89        8.43     13.64 o 
   3   9   9      926.21      861.68     47.55 o 
   4   9   9      484.42      442.67     34.38 o 
   5   9   9       15.22       29.60     20.07 o 
   6   9   9      239.49      278.34     41.56 o 
   7   9   9      457.66      600.85     60.05 o 
   3  10   9        1.79        9.24     22.23 o 
   4  10   9      224.56      285.26     45.02 o 
   1  -6  10      143.73      100.93     37.31 o 
   2  -6  10       10.84       55.28     30.33 o 
  -4  -5  10        4.52       19.16     18.03 o 
  -3  -5  10      239.78        9.13     18.65 o 
  -2  -5  10      208.49      232.70     48.93 o 
  -1  -5  10      180.23      143.40     39.86 o 
   0  -5  10      223.92      300.34     48.48 o 
   1  -5  10      308.82      251.07     43.66 o 
   2  -5  10       17.40       41.39     23.59 o 
   3  -5  10       80.98      156.55     42.41 o 
   4  -5  10        2.96       11.11     25.40 o 
  -5  -4  10      309.11       -9.41     11.57 o 
  -3  -4  10     2023.32     2115.26    114.53 o 
  -2  -4  10     2218.80     2051.99    110.91 o 
  -1  -4  10      362.11      230.88     38.95 o 
   0  -4  10       54.72       63.96     26.65 o 
   1  -4  10      211.57      341.90     45.59 o 
   2  -4  10      134.26      181.33     39.97 o 
   3  -4  10       91.98       81.12     19.58 o 
   4  -4  10      437.85      643.79     43.95 o 
   5  -4  10     1662.73     2009.36     77.51 o 
   6  -4  10     1152.74     1272.81     89.08 o 
  -5  -3  10      214.38        2.66     13.49 o 
  -4  -3  10      602.26      568.82     58.34 o 
  -3  -3  10      426.95      426.90     49.39 o 
  -2  -3  10      199.96      309.19     42.13 o 
  -1  -3  10      124.98      120.03     31.47 o 
   0  -3  10      187.01      212.72     25.62 o 
   1  -3  10      221.24      300.08     29.09 o 
   2  -3  10      367.05      387.83     33.12 o 
   3  -3  10        1.31       98.86     29.77 o 
   4  -3  10     1498.77     1550.84     62.97 o 
   5  -3  10      382.83      308.17     44.45 o 
   6  -3  10       41.09       62.31     26.37 o 
   7  -3  10       42.05       33.00     23.36 o 
  -4  -2  10     2054.50     1799.95     98.83 o 
  -3  -2  10      450.56      370.51     36.88 o 
  -2  -2  10        8.93        5.91     18.09 o 
  -1  -2  10      251.27      388.10     30.57 o 
   0  -2  10      391.56      530.05     35.45 o 
   1  -2  10      521.68      469.06     33.70 o 
   2  -2  10      147.92      238.94     26.02 o 
   3  -2  10     5429.00     6041.77    123.40 o 
   4  -2  10     3273.01     3121.54     85.28 o 
   5  -2  10     1229.55     1025.48     74.50 o 
   6  -2  10      122.59      116.07     34.87 o 
   7  -2  10       77.10      138.41     36.97 o 
  -6  -1  10      378.60       -2.55     10.21 o 
  -5  -1  10      341.30      371.71     64.81 o 
  -4  -1  10       23.04      213.24     42.84 o 
  -3  -1  10      298.44      394.73     30.82 o 
  -2  -1  10       79.10      101.68     18.57 o 
  -1  -1  10      117.99      180.06     21.97 o 
   0  -1  10     2354.56     2572.15     73.82 o 
   1  -1  10       83.09      382.38     28.11 o 
   2  -1  10      372.15      440.13     30.06 o 
   3  -1  10     2088.11     1949.46     62.47 o 
   4  -1  10       33.35      265.19     38.22 o 
   5  -1  10      178.34      215.46     36.00 o 
   6  -1  10        5.81       -1.19     15.48 o 
   7  -1  10      117.24      136.82     35.78 o 
   8  -1  10      458.38      446.63     54.72 o 
  -5   0  10      500.85      434.99     35.52 o 
  -4   0  10       13.02        0.32      8.82 o 
  -3   0  10      250.05      292.73     26.76 o 
  -2   0  10       33.87      390.45     29.56 o 
  -1   0  10      299.16      192.19     21.30 o 
   0   0  10       82.76       84.92     16.30 o 
   1   0  10     6366.51     6657.09    121.41 o 
   2   0  10     6821.56     6727.91    121.57 o 
   3   0  10     2199.16     2051.79     60.46 o 
   4   0  10      364.23      387.15     44.96 o 
   5   0  10     1120.77     1206.13     77.45 o 
   6   0  10      604.86      528.33     54.09 o 
   7   0  10       32.73        2.89     18.71 o 
   8   0  10       38.60       49.95     22.91 o 
   9   0  10      395.87      498.17     59.20 o 
  -6   1  10        1.41       -5.67      9.53 o 
  -5   1  10       43.60      134.55     25.09 o 
  -4   1  10       58.70       38.48     13.72 o 
  -3   1  10      227.04      268.94     38.30 o 
  -2   1  10      204.57      293.62     26.59 o 
  -1   1  10      400.75      440.56     30.28 o 
   0   1  10      788.69      858.45     61.18 o 
   1   1  10     2293.02     2361.88     64.97 o 
   3   1  10       25.08      276.98     39.18 o 
   4   1  10      147.51       96.28     27.61 o 
   5   1  10      120.03      203.10     32.89 o 
   6   1  10     1384.59     1498.59     87.89 o 
   7   1  10      950.24      881.24     70.42 o 
   8   1  10       27.27       12.08     17.46 o 
   9   1  10       77.44        5.10     14.63 o 
  -6   2  10       57.92       32.86     16.20 o 
  -5   2  10       33.08       68.79     18.80 o 
  -4   2  10       62.10      249.92     27.21 o 
  -3   2  10        2.39       14.51     10.27 o 
  -2   2  10        1.13       13.25      9.57 o 
  -1   2  10     3124.65     3004.04     80.46 o 
   0   2  10     7043.59     6797.61    123.71 o 
   1   2  10     1605.79     1604.91     52.00 o 
   2   2  10      238.57      395.94     24.46 o 
   3   2  10      379.47      501.06     50.80 o 
   4   2  10     2152.75     2361.12    110.06 o 
   5   2  10       31.32       70.48     23.98 o 
   6   2  10       44.36       33.74     17.92 o 
   7   2  10      730.65      837.80     68.38 o 
   8   2  10     1163.50     1149.77     83.35 o 
   9   2  10      425.12        6.80     16.16 o 
  -5   3  10       25.70       48.05     12.95 o 
  -4   3  10      199.06      196.55     27.71 o 
  -3   3  10      115.41      165.71     25.21 o 
  -2   3  10      666.68      749.99     41.93 o 
  -1   3  10     1178.72     1134.41     49.10 o 
   0   3  10      610.19     1026.81     43.51 o 
   2   3  10      167.01      163.75     33.34 o 
   3   3  10       18.51        5.16     11.79 o 
   4   3  10     2090.41     2279.13    108.35 o 
   5   3  10     1361.86     1339.43     82.56 o 
   6   3  10       12.64        5.90     15.59 o 
   7   3  10      592.22      467.49     50.29 o 
   8   3  10       27.14       50.18     23.70 o 
   9   3  10       54.67       51.99     23.02 o 
  -5   4  10        6.42       14.18     10.59 o 
  -4   4  10        5.54       -6.39     10.20 o 
  -3   4  10      780.42      749.80     36.32 o 
  -2   4  10     2525.68     2346.39     66.75 o 
  -1   4  10     1911.96     1939.48     52.61 o 
   0   4  10      236.97      318.55     20.29 o 
   1   4  10      296.83      323.81     19.13 o 
   2   4  10      929.16      975.64     62.85 o 
   3   4  10      133.75      192.78     33.11 o 
   4   4  10       95.76       78.59     25.17 o 
   5   4  10      633.69      569.33     55.62 o 
   6   4  10     1463.28     1475.97     89.02 o 
   7   4  10      823.62      849.71     68.72 o 
   8   4  10       51.68       77.68     26.14 o 
  -4   5  10       61.39       71.71     20.08 o 
  -3   5  10     1223.13     1187.39     58.75 o 
  -2   5  10      107.55      277.46     28.55 o 
  -1   5  10        0.71      344.29     29.36 o 
   0   5  10       16.84       22.38     10.65 o 
   1   5  10      331.50      283.33     33.65 o 
   2   5  10      575.14      526.79     29.91 o 
   3   5  10     2098.75     2130.29    120.35 o 
   4   5  10      203.17      261.61     25.35 o 
   5   5  10      493.03      337.59     44.40 o 
   6   5  10       18.88       45.70     24.15 o 
   7   5  10      209.19      248.23     40.71 o 
   8   5  10        2.92       20.24     18.03 o 
   9   5  10       36.46       19.28     23.76 o 
  -4   6  10      512.45      527.37     60.05 o 
  -3   6  10     1145.26     1068.06     79.27 o 
  -2   6  10       86.33      176.27     37.14 o 
  -1   6  10     1088.01     1011.98     50.72 o 
   0   6  10      196.97      267.43     25.59 o 
   1   6  10        0.89       26.65     17.52 o 
   2   6  10      190.30      223.06     35.61 o 
   3   6  10      332.83      302.97     25.24 o 
   4   6  10     2630.12     2510.11     73.69 o 
   5   6  10      343.27      318.21     27.81 o 
   6   6  10       60.56       80.44     18.80 o 
   7   6  10      720.10      627.73     61.63 o 
   8   6  10      706.08      670.25     64.47 o 
   9   6  10      107.54      123.04     35.49 o 
  -3   7  10       39.52      162.73     40.60 o 
  -2   7  10       94.58       51.56     19.01 o 
  -1   7  10      122.51       88.05     28.75 o 
   0   7  10      237.20      134.65     23.21 o 
   1   7  10     1297.49     1270.14     82.84 o 
   2   7  10      249.97      243.07     37.82 o 
   3   7  10       56.36       36.58     12.51 o 
   4   7  10       57.09       98.08     19.15 o 
   5   7  10      405.09      439.71     33.54 o 
   6   7  10        6.35       13.59     12.20 o 
   7   7  10       19.26        8.47     12.81 o 
   8   7  10       84.90       50.94     35.18 o 
  -1   8  10       20.32       67.73     20.70 o 
   0   8  10       81.43       51.77     23.59 o 
   1   8  10      162.47      109.77     32.32 o 
   2   8  10      818.59      655.63     59.82 o 
   3   8  10      599.76      527.11     47.29 o 
   4   8  10       74.59       79.09     18.25 o 
   5   8  10      328.12      302.80     29.19 o 
   6   8  10     1046.15     1085.91     53.75 o 
   7   8  10      103.80      109.09     21.72 o 
   0   9  10      131.64      112.78     36.80 o 
   1   9  10       31.98       24.95     20.36 o 
   2   9  10       74.45      116.92     33.17 o 
   3   9  10      400.58      349.61     46.78 o 
   4   9  10       23.84       68.01     17.90 o 
   5   9  10       65.63      106.85     21.08 o 
   6   9  10       45.58       12.25     17.18 o 
  -2  -5  11      201.25      -13.27     13.89 o 
  -1  -5  11       26.40        7.82     18.60 o 
   0  -5  11      444.86      354.43     52.90 o 
   1  -5  11       61.81       91.91     35.78 o 
   2  -5  11      134.24      123.72     39.46 o 
   3  -5  11      329.99      341.90     54.60 o 
  -3  -4  11        0.06       23.64     18.99 o 
  -2  -4  11       92.02      163.47     41.45 o 
  -1  -4  11      107.07       79.15     29.54 o 
   0  -4  11      136.05      153.03     38.90 o 
   1  -4  11      123.47      185.13     42.47 o 
   2  -4  11        9.17       66.79     28.97 o 
   3  -4  11      184.32      338.84     49.67 o 
   4  -4  11      560.38      540.99     42.94 o 
   5  -4  11       41.54       80.97     28.80 o 
  -4  -3  11      430.14        0.51     13.04 o 
  -3  -3  11      167.81      107.79     32.32 o 
  -2  -3  11      218.75      266.61     41.90 o 
  -1  -3  11      212.14      307.77     44.00 o 
   0  -3  11       61.09       66.40     26.25 o 
   1  -3  11      193.44      268.24     76.15 o 
   2  -3  11     2620.65     2966.23     90.45 o 
   3  -3  11     2519.61     2537.26    132.08 o 
   4  -3  11      615.07      663.41     43.98 o 
   5  -3  11      374.11      330.34     46.66 o 
   6  -3  11      206.73      215.46     45.53 o 
  -4  -2  11       91.95       90.83     28.58 o 
  -3  -2  11       13.89       29.09     20.58 o 
  -2  -2  11      507.03      554.42     37.37 o 
  -1  -2  11       77.88      145.49     23.49 o 
   0  -2  11      637.83      594.37     38.82 o 
   1  -2  11     1108.86     1149.43     52.89 o 
   2  -2  11      860.10      795.70     45.48 o 
   3  -2  11       59.15      220.35     28.24 o 
   4  -2  11        2.35      133.47     34.81 o 
   5  -2  11       22.24       16.10     18.94 o 
   6  -2  11        1.97       20.13     19.96 o 
   7  -2  11      347.76      462.45     58.17 o 
  -5  -1  11       76.50       -6.07     11.45 o 
  -4  -1  11       49.38       59.25     16.34 o 
  -3  -1  11      347.66      418.85     32.83 o 
  -2  -1  11        3.10       57.17     18.43 o 
  -1  -1  11      704.46      723.62     41.40 o 
   0  -1  11     1678.46     1876.63     81.76 o 
   1  -1  11     3911.90     3851.01     95.63 o 
   2  -1  11     2106.52     1966.84     66.79 o 
   3  -1  11     1115.95     1042.46     48.06 o 
   4  -1  11      631.91      671.28     62.65 o 
   5  -1  11      229.81      213.99     35.72 o 
   6  -1  11       60.09       69.00     25.91 o 
   7  -1  11        0.56      -14.35     16.05 o 
  -5   0  11        5.13       -0.32     11.77 o 
  -4   0  11      142.11      190.59     28.51 o 
  -3   0  11      322.07      347.00     30.07 o 
  -2   0  11      831.89      774.86     43.90 o 
  -1   0  11      572.48      698.12     39.78 o 
   0   0  11      944.30      906.49     44.68 o 
   1   0  11      537.91      772.22     40.49 o 
   2   0  11      857.82     1215.38    111.16 o 
   3   0  11       36.06       30.96     20.36 o 
   4   0  11       39.45       15.25     14.63 o 
   5   0  11     1196.26     1313.07     85.79 o 
   6   0  11      508.77      452.58     51.20 o 
   7   0  11       50.78       18.99     15.99 o 
   8   0  11      262.73      235.42     48.14 o 
  -5   1  11       10.06      128.71     35.89 o 
  -4   1  11       42.30       57.97     16.17 o 
  -3   1  11      202.35      210.99     26.01 o 
  -2   1  11     1318.36     1279.62     56.07 o 
  -1   1  11     4492.25     4469.20    104.83 o 
   0   1  11     1898.93     1773.14     61.65 o 
   1   1  11     2057.54     1823.40     59.76 o 
   2   1  11     2526.71     2504.89    124.20 o 
   3   1  11      768.32      684.94     64.41 o 
   4   1  11        5.00       35.44     20.30 o 
   5   1  11       31.68       34.08     20.36 o 
   6   1  11      630.35      649.45     60.50 o 
   7   1  11     1325.97     1457.71     93.90 o 
   8   1  11      458.39      463.07     57.10 o 
  -5   2  11       94.03       17.25     33.37 o 
  -4   2  11      313.64      210.16     27.82 o 
  -3   2  11       11.82       21.07     12.11 o 
  -2   2  11     1098.65     1053.72     51.12 o 
  -1   2  11      102.66      329.61     28.11 o 
   1   2  11      352.54      364.19     26.49 o 
   2   2  11       71.90       79.89     26.76 o 
   3   2  11     1207.16     1241.45     82.05 o 
   4   2  11     2949.45     3035.79    132.74 o 
   5   2  11       41.05       30.79     19.56 o 
   6   2  11       74.57       73.60     26.14 o 
   7   2  11        0.49       42.30     23.25 o 
   8   2  11       66.19       14.80     21.04 o 
   9   2  11        5.41       -2.04     12.93 o 
  -4   3  11      729.70      633.84     36.12 o 
  -3   3  11     1567.92     1572.41    100.13 o 
  -2   3  11     1927.69     1820.16     68.60 o 
  -1   3  11      799.74      836.77     60.16 o 
   0   3  11      995.56      958.21     92.99 o 
   1   3  11     2153.40     2125.49    105.38 o 
   2   3  11      107.32      177.47     37.71 o 
   3   3  11       21.68       66.00     24.27 o 
   4   3  11      363.07      490.40     54.04 o 
   5   3  11     2179.78     2088.67    111.30 o 
   6   3  11     1242.49     1105.37     81.08 o 
   7   3  11      357.14      401.44     50.69 o 
   9   3  11      390.99       -8.39     11.11 o 
  -4   4  11      263.55      261.99     29.13 o 
  -3   4  11      413.07      519.50     32.04 o 
  -2   4  11        6.02      321.26     24.34 o 
  -1   4  11        1.00       36.17     10.74 o 
   0   4  11       62.12       44.79     10.64 o 
   1   4  11     1456.52     1458.32     41.42 o 
   2   4  11     2253.37     2239.61    109.77 o 
   3   4  11      148.96      133.76     33.00 o 
   4   4  11       72.85       88.06     29.37 o 
   5   4  11       62.58      169.42     41.16 o 
   6   4  11      825.00      813.08     71.84 o 
   7   4  11       38.12       59.93     25.69 o 
   8   4  11       32.28        9.30     19.85 o 
   9   4  11       31.28        4.59     10.43 o 
  -3   5  11      505.99      539.95     33.10 o 
  -2   5  11      209.88      205.31     21.69 o 
  -1   5  11      642.92      591.45     30.96 o 
   0   5  11       19.82       73.46     19.45 o 
   1   5  11       72.06       38.56     21.21 o 
   2   5  11       59.30       61.07     25.63 o 
   3   5  11     1383.96     1373.45     86.47 o 
   4   5  11     1114.83     1024.80     45.65 o 
   5   5  11      298.77      244.27     41.96 o 
   6   5  11      737.32      836.61     73.48 o 
   7   5  11      912.25      790.06     72.12 o 
   8   5  11      111.24       91.00     31.75 o 
  -3   6  11       52.81       14.49     26.37 o 
  -2   6  11        5.36        1.96     14.46 o 
  -1   6  11       50.82       36.70     18.00 o 
   0   6  11      702.84      682.27     40.92 o 
   1   6  11      405.25      392.93     48.08 o 
   2   6  11      254.97      144.13     35.32 o 
   3   6  11       26.02      104.84     29.60 o 
   4   6  11      255.05      365.58     29.51 o 
   5   6  11        0.61       77.87     18.08 o 
   6   6  11       50.19       56.05     18.54 o 
   7   6  11       29.27       33.74     23.47 o 
   8   6  11      425.22      472.14     57.72 o 
  -2   7  11        1.89        7.85     12.82 o 
  -1   7  11       94.83       75.51     31.30 o 
   0   7  11        0.15       44.74     24.95 o 
   1   7  11      655.32      540.58     58.57 o 
   2   7  11      742.77      710.68     64.24 o 
   3   7  11        4.82       50.07     24.66 o 
   4   7  11      513.66      494.00     34.85 o 
   5   7  11      906.70      943.29     48.43 o 
   6   7  11      365.66      399.75     33.22 o 
   7   7  11       72.20       33.74     13.41 o 
   0   8  11       16.84       -5.39     16.33 o 
   1   8  11        0.36       10.66     21.66 o 
   2   8  11        8.95      126.56     34.64 o 
   3   8  11       19.47       55.11     25.23 o 
   4   8  11       58.52       59.71     15.54 o 
   5   8  11       10.64       -0.29     10.29 o 
   6   8  11      434.01      498.96     43.35 o 
   2   9  11       50.78       27.16     22.23 o 
   3   9  11      894.11      849.82     72.29 o 
   4   9  11      226.59      291.21     44.06 o 
  -1  -4  12       49.21       54.15     26.99 o 
   0  -4  12      270.50      277.09     47.51 o 
   1  -4  12      858.29      931.36     80.57 o 
   2  -4  12     1608.50     1752.61    107.84 o 
   3  -4  12      772.68      642.98     68.61 o 
  -2  -3  12       63.86      103.19     32.60 o 
  -1  -3  12      133.26      137.78     35.83 o 
   0  -3  12      146.39      166.47     38.61 o 
   1  -3  12      361.78      319.00     46.21 o 
   2  -3  12       91.33      195.62     42.58 o 
   3  -3  12       42.67      204.31     56.28 o 
   4  -3  12        3.69      -17.52     17.52 o 
   5  -3  12       13.51       43.15     27.05 o 
  -3  -2  12       44.71       31.24     19.56 o 
  -2  -2  12        0.73       17.97     18.60 o 
  -1  -2  12     1242.88     1249.51     81.25 o 
   0  -2  12     2367.36     2412.87     92.88 o 
   1  -2  12     1314.57     1253.51     58.02 o 
   2  -2  12      532.19      536.63     39.13 o 
   3  -2  12      222.56      330.96     50.12 o 
   4  -2  12      531.82      422.36     56.42 o 
   5  -2  12       47.99      -16.05     16.05 o 
   6  -2  12       22.19        4.99     20.13 o 
  -4  -1  12      200.78       -4.65     11.51 o 
  -3  -1  12        0.65       88.79     32.21 o 
  -2  -1  12        9.80       29.66     13.79 o 
  -1  -1  12      914.76      921.85     49.48 o 
   0  -1  12      134.59      337.65     52.99 o 
   1  -1  12      153.64      470.13     41.70 o 
   2  -1  12      108.96      107.74     20.36 o 
   3  -1  12        3.69        2.21     18.37 o 
   4  -1  12      575.12      806.79     72.24 o 
   5  -1  12      746.53      734.50     69.68 o 
   6  -1  12        1.03       -3.40     14.40 o 
   7  -1  12       38.94       73.71     29.14 o 
  -4   0  12       24.58       30.44     19.70 o 
  -3   0  12      744.90      819.21     48.46 o 
  -2   0  12     1086.27     1044.82     53.33 o 
  -1   0  12     1863.88     1635.33     64.47 o 
   0   0  12      606.53      727.80     91.46 o 
   1   0  12      214.44      203.11     24.61 o 
   2   0  12      841.78      968.95     75.18 o 
   3   0  12      165.69      246.65     48.65 o 
   4   0  12       11.57        6.18     18.94 o 
   5   0  12      165.07      276.36     45.08 o 
   6   0  12      782.08      930.23     77.68 o 
   7   0  12      563.54      576.70     62.54 o 
  -4   1  12       19.45       50.78     16.49 o 
  -3   1  12      597.26      517.35     38.94 o 
  -2   1  12      397.93      545.44     39.18 o 
  -1   1  12       72.27      385.73     31.79 o 
   0   1  12       31.40       99.37     18.99 o 
   1   1  12      127.01       51.89     14.00 o 
   2   1  12      254.10      350.69     46.49 o 
   3   1  12      565.95      624.16     61.29 o 
   4   1  12      285.30      246.25     40.77 o 
   5   1  12       67.37       64.35     29.82 o 
   6   1  12      183.52      140.56     37.93 o 
   7   1  12       15.77       78.02     29.37 o 
   8   1  12      113.56       96.22     32.21 o 
  -4   2  12      889.57      810.65     51.57 o 
  -3   2  12      825.35      857.77     57.61 o 
  -2   2  12      630.96      607.33     40.84 o 
  -1   2  12      780.88      697.38     41.85 o 
   0   2  12      657.43      638.49     43.43 o 
   1   2  12        3.13       70.99     26.88 o 
   2   2  12      431.76      397.75     49.95 o 
   3   2  12       99.25      222.78     43.94 o 
   4   2  12     2112.42     2199.97    117.71 o 
   5   2  12      602.57      677.85     66.11 o 
   6   2  12       75.63      102.12     31.13 o 
   7   2  12      616.32      751.11     71.56 o 
  -3   3  12       80.38      370.59     51.03 o 
  -2   3  12       11.97       99.76     42.19 o 
  -1   3  12        0.24       -8.28      8.28 o 
   0   3  12      169.83      194.98     22.85 o 
   1   3  12      870.86      835.37     70.25 o 
   2   3  12      468.98      373.20     47.34 o 
   3   3  12       40.70       30.62     22.74 o 
   4   3  12        4.87      109.55     31.92 o 
   5   3  12       20.04      155.93     40.82 o 
   6   3  12        4.02       84.88     31.87 o 
   7   3  12       21.24       40.09     24.49 o 
   8   3  12       41.32       -4.76     12.36 o 
  -3   4  12      201.04      142.32     21.13 o 
  -2   4  12      846.54      660.63     35.14 o 
  -1   4  12       57.98      103.16     16.95 o 
   0   4  12      139.07      176.99     17.78 o 
   1   4  12      122.35       84.99     30.62 o 
   2   4  12      820.67      865.42     71.22 o 
   3   4  12     2006.15     1842.36    104.27 o 
   4   4  12       81.23      134.32     36.40 o 
   5   4  12      688.31      665.49     66.62 o 
   6   4  12     1558.94     1570.60    103.36 o 
   7   4  12      207.64       93.56     32.94 o 
   8   4  12        0.15       -5.27     13.83 o 
  -2   5  12      138.92      119.18     19.38 o 
  -1   5  12      646.59      568.51     32.84 o 
   0   5  12      386.18      307.20     46.66 o 
   1   5  12        0.18       13.66     17.41 o 
   2   5  12       12.71       48.76     25.52 o 
   3   5  12      157.32      395.26     50.07 o 
   4   5  12        6.78      120.83     33.79 o 
   5   5  12      121.34       78.98     29.88 o 
   6   5  12       56.39      103.82     33.74 o 
   8   5  12      276.71       21.49     16.27 o 
  -2   6  12       17.16        5.17     12.17 o 
  -1   6  12       11.32       19.19     13.96 o 
   0   6  12      533.69      477.25     58.06 o 
   1   6  12      663.83      592.86     63.05 o 
   2   6  12      151.97      164.32     40.09 o 
   3   6  12      673.94      734.78     66.96 o 
   4   6  12     1022.27     1077.82     81.14 o 
   5   6  12      415.01      431.57     33.03 o 
   6   6  12        8.18       -0.98      8.79 o 
   7   6  12        2.18       15.19     10.97 o 
   0   7  12       62.31      -15.48     15.48 o 
   1   7  12       97.32      157.63     41.11 o 
   2   7  12        2.64      105.29     33.06 o 
   3   7  12       58.15       66.51     25.80 o 
   4   7  12        8.46       18.94     19.28 o 
   5   7  12      658.12      658.12     42.81 o 
   6   7  12      440.67      439.52     35.73 o 
   1   8  12      100.45        5.44     15.71 o 
   2   8  12      390.10      395.14     53.75 o 
   3   8  12      360.59      405.24     51.88 o 
   4   8  12        1.80        4.42     17.12 o 
   5   8  12        0.08       14.86     18.99 o 
   0  -3  13      707.41      583.11     61.97 o 
   1  -3  13      751.06      660.33     66.00 o 
   2  -3  13      816.59      777.76     70.37 o 
  -1  -2  13       95.42      180.99     40.60 o 
   0  -2  13       81.89      280.95     42.98 o 
   1  -2  13       63.81      109.64     23.55 o 
   2  -2  13       94.68       87.43     32.72 o 
   3  -2  13      314.91      345.59     53.58 o 
   4  -2  13      608.87      586.51     67.76 o 
  -2  -1  13     1219.41     1105.35     57.79 o 
  -1  -1  13      653.43      575.76     41.05 o 
   0  -1  13      879.20      836.60     48.38 o 
   1  -1  13     1066.04      832.92     48.00 o 
   2  -1  13      304.71      251.35     49.84 o 
   3  -1  13        6.46       24.83     23.47 o 
   4  -1  13      145.51      185.18     46.32 o 
   5  -1  13      609.19      749.35     74.84 o 
  -3   0  13      198.15      208.32     46.10 o 
  -2   0  13       45.90      233.14     29.39 o 
  -1   0  13       11.30       81.60     30.14 o 
   0   0  13        6.74       13.15     12.24 o 
   1   0  13      852.55      995.18     61.66 o 
   2   0  13     1343.47     1358.43     93.78 o 
   3   0  13      306.99      201.74     47.12 o 
   4   0  13       20.46       33.23     23.81 o 
   5   0  13        6.25       75.24     29.20 o 
   6   0  13       62.94      129.56     40.88 o 
  -3   1  13      627.60      630.34     55.74 o 
  -2   1  13      397.61      362.69     34.01 o 
  -1   1  13      615.78      474.42     37.03 o 
   0   1  13      147.78      163.96     23.66 o 
   1   1  13        1.50       37.59     21.09 o 
   2   1  13      155.82      250.50     43.04 o 
   3   1  13      382.15      600.68     64.18 o 
   4   1  13     1223.67     1240.32     94.29 o 
   5   1  13      432.59      504.29     61.80 o 
   6   1  13     1013.50     1043.85     88.23 o 
   7   1  13      491.87      468.23     61.58 o 
  -3   2  13       36.97       87.53     28.32 o 
  -2   2  13       58.33       50.50     17.47 o 
  -1   2  13       95.47      118.77     22.44 o 
   0   2  13      736.75      782.03     44.31 o 
   1   2  13      366.92      334.42     47.68 o 
   2   2  13        4.71        3.35     17.86 o 
   3   2  13      125.65      182.40     42.47 o 
   4   2  13      186.80      295.52     48.59 o 
   5   2  13       28.09      167.55     44.11 o 
   6   2  13      101.91      153.20     41.28 o 
   7   2  13       27.89      101.72     34.64 o 
  -2   3  13       31.18       25.42     32.94 o 
  -1   3  13       11.91       21.48     13.86 o 
   0   3  13       61.99      143.91     38.16 o 
   1   3  13      683.33      794.60     71.44 o 
   2   3  13      490.26      683.35     66.11 o 
   3   3  13      327.93      308.79     47.29 o 
   4   3  13      843.36      907.55     77.96 o 
   5   3  13      623.85      527.77     64.24 o 
   6   3  13      634.00       59.20     29.26 o 
   7   3  13       10.97       -1.81     14.18 o 
  -2   4  13      342.91      286.63     26.55 o 
  -1   4  13      112.00      113.98     18.39 o 
   0   4  13        2.27       -4.20     15.88 o 
   1   4  13       68.01       75.35     28.86 o 
   2   4  13       44.15      259.74     43.49 o 
   3   4  13       31.47      215.35     48.31 o 
   4   4  13      151.12      199.07     44.91 o 
   5   4  13        0.02       21.94     21.15 o 
   6   4  13      581.63       67.42     27.44 o 
   7   4  13      174.94       -5.05     12.70 o 
  -1   5  13       78.43      124.80     36.69 o 
   0   5  13      400.39      355.85     51.82 o 
   2   5  13      233.13      259.35     43.83 o 
   3   5  13     1123.12     1049.47     82.16 o 
   4   5  13      602.28      482.97     57.66 o 
   5   5  13        1.39       10.83     17.41 o 
   6   5  13        1.48       13.95     17.69 o 
   7   5  13       84.87       15.65     16.16 o 
   0   6  13       57.61       10.72     15.31 o 
   1   6  13        0.25       -3.29     16.84 o 
   2   6  13       97.72       53.47     24.32 o 
   3   6  13        2.22       17.58     19.85 o 
   6   6  13        4.77        5.35     11.02 o 
   3   7  13        7.48      -14.00     14.00 o 
   4   7  13        4.83       -4.99     18.60 o 
   5   7  13       85.91       12.98     17.58 o 
   0  -1  14       36.23       54.98     29.51 o 
   1  -1  14      219.33      334.76     53.18 o 
   2  -1  14       44.20       -6.63     23.70 o 
   3  -1  14        0.41       31.24     30.90 o 
  -1   0  14       28.21       45.05     18.18 o 
   0   0  14        9.14       12.86     13.72 o 
   1   0  14        0.16       47.23     26.71 o 
   2   0  14      271.74      535.93     64.58 o 
   3   0  14      713.93      641.00     70.08 o 
   4   0  14      349.84      410.00     61.46 o 
  -1   1  14      403.06      482.73     38.83 o 
   0   1  14      351.48      308.11     48.65 o 
   1   1  14        9.70       11.51     19.50 o 
   2   1  14        8.47       16.16     23.76 o 
   3   1  14       53.98      136.65     38.33 o 
   4   1  14       33.84       88.17     35.89 o 
   5   1  14       46.02       57.95     32.09 o 
  -1   2  14       24.76       72.24     31.24 o 
   0   2  14      198.51      326.25     49.90 o 
   1   2  14      599.42      551.18     62.43 o 
   2   2  14      436.95      434.49     56.59 o 
   3   2  14      715.71      949.39     82.84 o 
   4   2  14     1304.09     1413.43    101.15 o 
   5   2  14      224.64      138.46     40.14 o 
  -1   3  14        9.52        3.97     18.54 o 
   0   3  14        0.46       -3.86     19.33 o 
   1   3  14       17.89      103.59     34.64 o 
   2   3  14        2.34      116.86     34.98 o 
   3   3  14       35.39       89.13     31.19 o 
   4   3  14       20.37       25.97     25.35 o 
   5   3  14      190.27      300.17     51.60 o 
   6   3  14      653.47      547.27     67.76 o 
   0   4  14       82.09      118.11     38.50 o 
   1   4  14      516.32      465.11     59.03 o 
   2   4  14      712.04      670.59     69.74 o 
   3   4  14      478.07      404.16     55.62 o 
   4   4  14       21.25       14.40     21.94 o 
   5   4  14        0.71      -12.53     12.53 o 
   1   5  14      110.33      103.31     33.57 o 
   2   5  14      139.40        5.67     14.97 o 
   3   5  14      240.47      -11.74     14.18 o 
   4   5  14      337.94       15.82     12.70 o 
   5   5  14      120.06       -1.53     13.38 o 
   3   6  14        1.83       -3.74     14.97 o 
                                                 
